# Supplementary material for: Identification of Immune-Related Subtypes and Construction of a Novel Prognostic Model for Bladder Urothelial Cancer
Source: Biomolecules. 2022 Nov 11;12(11):1670. doi: 10.3390/biom12111670 (PMC9687876; doi:10.3390/biom12111670)
Supplement: Supplementary file 1 [file biomolecules-12-01670-s001.zip]

Archive with 4 entries (4 files):
- Supplementary file S1.txt
- Supplementary file S2.txt
- Supplementray table S1.pdf
- Supplementray table S2.pdf
