# Supplementary material for: Identification of Immune-Related Subtypes and Construction of a Novel Prognostic Model for Bladder Urothelial Cancer
Source: Biomolecules. 2022 Nov 11;12(11):1670. doi: 10.3390/biom12111670 (PMC9687876; doi:10.3390/biom12111670)
Supplement: Supplementary file 1 [file biomolecules-12-01670-s001.zip › Supplementary file S2.txt]

id	futime	fustat	CTSS	S100A7	PDGFRB	PDGFC	TNC	EDNRA	NRP2	PDGFRA	TGFB3	S100A10	S100A9	FABP6	S100A8
TCGA-BL-A13J	0.221917808219178	1	5.09022766666667	9.156342	6.99181266666667	4.58044533333333	4.48801233333333	5.60825966666667	4.012462	5.79373333333333	5.81487666666667	9.535074	11.0104843333333	5.13388933333333	10.1948396666667
TCGA-FD-A3SM	1.4986301369863	1	6.508149	3.593259	7.45953	5.011048	5.642372	5.190223	4.164282	5.347126	5.425336	10.29696	10.805302	4.436413	8.651283
TCGA-K4-A4AC	0.761643835616438	1	5.292053	7.885251	5.076882	3.397625	8.522413	4.14944	3.664648	2.854579	4.434529	9.574356	11.812407	3.480635	11.740523
TCGA-2F-A9KR	8.72054794520548	1	5.989841	10.360916	4.792327	4.526031	4.279228	3.227744	3.164375	3.865619	4.188273	9.095176	11.97254	5.910432	12.480317
TCGA-XF-A9SY	1.75342465753425	0	7.031262	2.997833	7.906193	5.600154	9.435211	6.087411	4.731184	5.25533	5.709174	10.026172	9.401852	4.278983	8.7036
TCGA-FD-A5BT	0.898630136986301	1	6.47338	2.305689	7.094196	4.543221	3.912589	4.039594	4.446179	5.96278	6.27686	11.843286	9.606789	3.262731	7.094173
TCGA-YC-A8S6	0.802739726027397	0	5.967427	2.444032	7.823386	4.763687	6.692044	6.025971	4.903446	6.909827	5.335725	9.686956	7.674613	7.423522	7.020934
TCGA-2F-A9KW	0.695890410958904	1	5.207079	2.545446	7.620728	3.320629	5.739925	5.465789	4.345464	4.520608	4.252315	10.455819	7.529213	4.285866	5.267162
TCGA-FD-A6TG	0.254794520547945	1	5.990119	7.886767	7.113681	4.565235	4.934271	5.175627	4.874202	4.796337	5.747427	8.90853	12.076809	6.53598	9.868651
TCGA-XF-AAMR	7.64383561643836	0	6.191054	2.831423	6.584392	5.234502	5.241041	6.080955	5.106574	5.122684	6.602552	9.492769	7.254341	6.856389	5.444475
TCGA-FD-A5BZ	2.28767123287671	1	5.478729	4.507697	8.270578	5.615513	6.182438	5.979034	4.7505	6.182312	7.201759	9.889278	8.566012	3.863764	6.794456
TCGA-DK-A3IM	0.679452054794521	1	3.097752	12.471822	4.036013	3.970908	5.872416	4.130659	3.425475	2.757604	4.666729	10.991418	12.466317	5.209599	12.308174
TCGA-G2-A2EL	2.24383561643836	1	3.085001	3.882984	5.51808	3.448816	3.033447	3.749357	2.949559	2.6629	5.092186	5.38504	5.040843	4.833123	5.048594
TCGA-CU-A72E	1.13150684931507	1	4.925859	10.316013	6.566309	4.140907	3.782832	4.569731	3.636598	4.847158	4.768122	10.496906	13.201172	7.72825	13.796414
TCGA-ZF-AA4X	5.6	0	6.533481	2.918899	3.800244	3.118632	2.776063	2.95571	2.554182	3.566093	3.067253	9.125351	8.246793	3.758065	6.010758
TCGA-4Z-AA7S	2.91506849315068	1	4.811671	3.060112	5.629	2.863156	3.309337	3.570685	2.87807	3.697858	3.467452	9.093886	5.925852	7.425219	3.945914
TCGA-DK-A2I4	10.5068493150685	0	8.550533	2.314724	7.384287	5.54803	5.60858	4.508064	4.761309	5.537708	4.866939	10.60523	9.683647	3.131846	7.051982
TCGA-4Z-AA89	2.81917808219178	0	6.657079	3.237933	3.474519	2.904284	2.671544	2.768279	2.530946	2.677319	3.271347	8.492323	6.879949	7.77032	5.692208
TCGA-KQ-A41O	4.21369863013699	0	3.559726	2.251525	3.42618	2.707775	2.609715	2.80596	2.444398	2.694518	3.537412	8.561175	2.919716	7.046446	2.505864
TCGA-E7-A7XN	1.17260273972603	0	6.29506	6.90435	4.427624	2.776311	6.194691	4.953498	4.03112	2.744766	4.073363	10.295003	12.478369	4.939929	12.099527
TCGA-XF-A9SM	2.87123287671233	0	7.510262	10.61635	7.301413	4.484003	6.283305	5.004513	4.084488	4.374243	6.043136	10.023325	11.366052	4.687705	10.829076
TCGA-DK-A3IS	4.18904109589041	0	5.612552	5.8742	4.34269	3.831952	3.313875	3.150416	2.773725	3.117718	3.144361	8.963137	10.034612	6.613482	8.724292
TCGA-DK-AA6T	1.56712328767123	0	6.419407	2.251525	5.366547	3.34651	4.06194	3.7128	3.089431	4.195796	4.495885	7.106088	4.1573	3.347229	3.097242
TCGA-XF-AAN0	4.70684931506849	1	7.090998	2.755855	5.567583	3.979278	4.926114	3.948483	4.462592	5.381643	3.876873	10.016525	11.194517	5.800795	9.749272
TCGA-GC-A3YS	2.07671232876712	0	5.396868	8.106906	7.814856	5.385296	7.122432	5.323426	4.126517	5.153406	6.136792	9.966446	11.163992	4.351255	10.443635
TCGA-CF-A47S	0.912328767123288	0	6.836468	3.932921	4.131272	2.835862	2.909311	3.034223	2.446664	3.488306	3.06261	7.813222	10.468004	8.024419	8.079222
TCGA-E7-A8O8	0.0356164383561644	0	5.230885	6.163472	5.432235	2.808594	3.422672	3.842884	2.88193	3.743819	2.958431	7.275053	5.728086	6.350966	5.50605
TCGA-KQ-A41R	3.6986301369863	0	4.732025	2.388147	5.376127	3.185037	3.1333	3.855897	3.026732	3.17822	3.382495	8.516804	5.552282	5.085774	3.635432
TCGA-DK-AA6W	1.13698630136986	1	5.061251	4.229856	5.101366	5.041303	4.848541	3.760737	4.534568	4.804971	4.419972	8.330052	7.198306	4.414871	5.262811
TCGA-E7-A6MF	2.05479452054795	0	6.184607	2.251525	4.054518	4.495206	3.214613	3.542643	3.596252	3.932928	4.40249	7.621297	3.654882	2.830555	2.415796
TCGA-GC-A3I6	1.72602739726027	1	6.705855	7.473914	6.178157	4.90001	5.96705	3.946893	4.439666	3.787814	4.87482	9.419939	9.153532	2.974704	8.899792
TCGA-DK-A2I1	1.4958904109589	0	6.404717	3.460164	6.985167	5.062781	5.162351	4.72634	4.091236	4.972663	5.285909	9.195889	9.142462	6.738071	7.367898
TCGA-DK-A3IQ	1.47671232876712	1	5.143886	2.328303	8.902972	5.641253	7.041816	6.475315	5.741935	6.933278	8.107508	9.763153	7.569619	4.490061	6.053925
TCGA-K4-AAQO	0.983561643835616	0	5.977814	3.890872	6.67026	4.614047	4.924011	5.467202	4.804464	5.129545	6.098924	9.61246	8.568699	5.816863	5.573212
TCGA-ZF-A9R1	2.11780821917808	0	6.122972	2.438191	5.137713	3.500034	4.663177	3.867226	3.786447	3.435472	4.572778	10.007843	10.892984	5.238341	6.59988
TCGA-GD-A3OP	0.175342465753425	0	6.917473	2.251525	6.773614	4.648787	5.155418	4.913587	3.792698	5.749883	4.853002	9.879624	4.713781	4.90879	3.411376
TCGA-XF-AAN8	0.323287671232877	1	6.455125	5.243147	8.457814	4.439428	5.180208	4.014382	4.554858	7.577022	6.608791	10.561324	9.52403	3.391359	9.487887
TCGA-4Z-AA82	4.26301369863014	1	6.483203	8.904396	7.427451	5.802662	8.637064	5.115858	6.075159	3.986532	5.2473	10.652665	11.824826	5.357739	10.804794
TCGA-FD-A3SS	1.07123287671233	1	4.799049	5.396603	5.41948	4.515676	4.568031	3.583295	3.193461	3.211597	4.606754	11.626686	9.408097	2.874686	9.438984
TCGA-BT-A0YX	1.0958904109589	1	5.783919	3.475226	5.613686	4.055302	3.677827	3.8431	3.770678	3.520101	4.14918	10.897487	13.428192	3.7012	13.583852
TCGA-DK-A3IN	0.684931506849315	1	6.10753	8.734539	7.623768	5.644246	8.199425	5.234197	4.030259	6.38176	6.091227	10.622071	8.977433	4.936358	8.592466
TCGA-DK-A3WW	1.73424657534247	0	6.778299	9.034142	5.655674	3.735776	5.708469	4.757133	4.249194	3.017306	4.829646	11.394381	12.698166	3.39586	12.886262
TCGA-FJ-A871	0.745205479452055	1	4.396353	2.292334	5.807362	5.139332	9.235472	5.784187	4.501442	3.716197	4.289354	11.151416	4.552693	4.664428	2.916806
TCGA-CF-A1HR	1.06575342465753	0	6.882968	2.251525	5.893519	3.561246	5.263052	3.987243	2.954121	5.211083	4.052837	8.281451	8.383497	6.596303	5.960733
TCGA-BT-A20U	1.24657534246575	1	5.908179	5.734193	6.355083	5.226447	6.061284	4.696151	4.460379	4.199095	5.113437	9.171227	9.47536	5.367297	8.60311
TCGA-ZF-AA5P	1.01917808219178	0	5.778798	2.351152	6.91902	4.648221	7.070413	4.826024	5.261736	5.047094	6.361533	8.299794	8.671625	5.839152	6.500052
TCGA-G2-AA3D	5.86027397260274	0	5.591797	3.381579	4.173916	3.605542	3.491211	3.048643	2.641139	4.054808	3.181496	8.636338	11.048839	7.008128	6.65905
TCGA-ZF-AA54	1.61643835616438	1	6.939455	2.251525	8.693112	5.895249	5.688266	5.662627	5.091419	5.031772	6.381776	8.579432	6.789637	5.370258	3.23659
TCGA-CU-A0YR	1.26027397260274	1	6.654151	5.243031	6.146916	4.292408	5.38142	4.542283	4.149048	4.579485	3.517515	9.428965	8.264014	4.011223	6.226215
TCGA-GC-A3OO	1.31780821917808	0	6.238175	2.42796	6.927652	4.077017	6.740575	5.237357	4.969405	4.193263	6.012366	10.033978	8.018894	4.319569	5.938358
TCGA-XF-A9SW	0.991780821917808	1	6.499858	5.939281	7.699541	5.471887	7.491125	6.411646	5.121223	6.197489	7.095324	10.0703	12.027454	2.805705	11.251804
TCGA-BT-A20P	1.49041095890411	1	5.549391	2.329709	5.36508	3.978318	3.259735	3.530804	2.769173	3.696704	3.259739	9.35177	6.169292	7.561771	5.512421
TCGA-FD-A6TA	5.23835616438356	0	7.135037	4.21243	7.023509	4.863023	4.84893	4.912011	4.152517	5.312327	5.595241	9.45746	12.385583	6.96298	10.066539
TCGA-GV-A6ZA	1.89315068493151	0	6.049552	2.476148	4.890033	3.476572	3.226265	3.363753	2.770645	4.110737	3.354053	7.890698	4.8686	7.192749	3.978308
TCGA-GV-A3QH	0.706849315068493	1	5.581879	2.491235	4.534168	3.375004	2.986775	3.321624	2.556491	3.297022	3.168665	6.071339	7.419738	5.540416	5.144385
TCGA-CF-A5UA	1	0	5.732008	2.64383	4.311071	3.746308	2.903418	3.326721	2.861473	3.817649	3.122815	8.188812	5.522073	6.822808	3.519803
TCGA-H4-A2HO	0.126027397260274	0	5.827434	2.552731	6.037966	4.395485	3.243867	4.365318	3.230128	5.296604	3.504449	11.017642	6.024802	6.595815	3.59357
TCGA-BL-A0C8	3.33972602739726	0	6.008404	2.27329833333333	7.07499866666667	4.65514133333333	4.65784066666667	5.519301	4.086248	3.714462	4.09352733333333	7.42302466666667	5.052153	6.60831333333333	3.67883733333333
TCGA-SY-A9G5	3.24931506849315	0	7.229058	8.738572	7.647151	4.098163	7.232335	4.799171	4.071664	4.839269	6.413219	10.372469	11.494935	5.764017	10.234061
TCGA-4Z-AA7O	1.4027397260274	0	6.676115	7.971103	5.79698	3.732675	4.215188	3.941372	3.413261	4.317677	4.158803	9.543877	10.247769	4.687741	9.276087
TCGA-FD-A3B5	0.745205479452055	1	4.45886	11.188873	6.390478	5.114532	7.373089	3.83406	3.467859	3.266021	4.78657	10.979374	12.983666	5.13863	12.571559
TCGA-BT-A20X	0.687671232876712	1	4.595819	10.712892	6.756938	3.765427	4.553972	4.704841	3.472264	3.986113	5.834066	11.153962	11.974924	4.281415	11.428135
TCGA-CF-A47T	1.05479452054795	1	4.692352	3.522661	5.174802	3.125862	3.496655	3.487405	2.792001	3.809227	3.323685	8.822121	9.384949	8.155821	7.712412
TCGA-GV-A3JZ	1.65205479452055	0	6.182162	2.656533	6.448579	4.57805	5.59464	4.256705	3.716055	5.674328	4.174307	8.413529	7.2763	4.473981	4.546521
TCGA-GC-A3BM	1.78356164383562	1	5.851851	3.985741	5.011466	3.480905	3.954207	3.531952	3.021205	3.370358	3.730742	7.760216	9.168235	6.538204	7.827069
TCGA-UY-A78N	7.23561643835616	1	3.721282	3.003005	5.359575	3.446129	3.643028	4.088952	3.209098	3.555394	4.706582	7.868056	6.47308	7.28357	4.906458
TCGA-4Z-AA83	5.54520547945206	0	5.873115	3.692288	6.18594	5.120303	4.63408	4.675317	3.181984	5.033359	4.315438	9.381901	11.621098	7.346586	9.534854
TCGA-DK-A3WY	13.6082191780822	0	7.272375	2.337898	6.552434	3.910917	6.873297	5.034323	4.051356	4.741589	5.638831	8.621737	6.188714	3.150954	5.223167
TCGA-FD-A5BY	0.687671232876712	0	6.163541	3.060355	6.514725	4.224717	7.561666	4.851085	3.918401	4.349774	6.151633	10.383721	9.333673	2.920191	8.547474
TCGA-E7-A5KE	0.0465753424657534	0	5.487247	2.298428	4.560935	3.119569	3.213825	3.494316	2.772632	2.862908	3.052431	7.943054	11.246625	6.325322	6.079407
TCGA-DK-AA6U	1.58356164383562	0	5.038466	10.260092	4.824323	3.471462	3.788872	3.191062	2.632071	4.010307	3.256482	8.377803	11.2261	6.279672	9.892631
TCGA-FD-A43X	0.301369863013699	0	5.878651	2.428651	4.807781	2.753005	3.145255	3.327611	2.551218	3.095648	3.252516	8.973091	6.218194	8.393231	3.647281
TCGA-FD-A5C0	1.50684931506849	1	6.799952	8.107795	5.973894	4.32498	4.587921	4.0616	3.778054	4.139328	5.09821	10.295064	12.824441	2.874613	11.73713
TCGA-E7-A85H	1.07945205479452	0	6.293895	2.537731	5.96592	3.808639	4.197276	3.796277	3.1993	3.763256	4.322628	7.605996	4.742893	7.685251	4.471708
TCGA-GC-A4ZW	0.0410958904109589	0	4.237473	3.171437	4.323406	3.068193	5.060949	2.97743	3.043649	3.335031	3.058971	6.316947	5.873198	3.579485	4.732154
TCGA-GU-AATP	2.74794520547945	0	6.106112	2.594753	7.324894	5.031348	5.301581	5.362362	3.988612	4.857946	5.052252	9.603786	8.327941	5.724719	7.813987
TCGA-DK-A6B5	4.22465753424658	0	7.105725	10.834165	5.543301	3.32642	4.530562	3.604717	2.972156	3.805057	3.789455	9.854499	12.754695	6.898689	12.564922
TCGA-GD-A3OQ	0.26027397260274	0	6.268127	7.548964	6.564888	5.729872	7.165161	4.122305	4.202893	4.394619	5.12357	10.585757	11.596205	4.960973	10.958859
TCGA-G2-A3IE	1.67671232876712	1	5.804272	2.849618	4.440476	2.953155	2.90669	3.335059	2.608089	4.126589	2.944049	7.183487	7.445901	4.642488	4.625308
TCGA-YC-A9TC	0.0547945205479452	1	3.891459	3.098162	5.908579	3.959531	4.842196	3.787694	3.002674	3.352906	4.044034	8.662387	5.948132	5.418851	4.498382
TCGA-2F-A9KQ	7.90684931506849	0	5.230382	2.539037	5.713636	3.337524	4.750415	4.078987	3.294335	4.114237	3.604726	8.696226	5.964749	5.710317	3.803635
TCGA-UY-A8OB	5.77808219178082	0	4.90253	8.295176	4.935148	3.698639	5.018886	3.310952	3.144038	3.12982	3.119843	11.39622	10.631129	5.079636	9.817861
TCGA-LC-A66R	1.27671232876712	0	6.292546	7.933235	6.891212	4.507469	6.609614	5.217741	3.595565	4.222424	5.226312	9.921757	10.314356	5.476288	9.297787
TCGA-G2-AA3F	2.44657534246575	0	4.699796	3.149219	6.098629	3.353152	3.64632	4.043181	3.087598	3.69374	3.48993	7.665568	6.186682	6.329152	4.442294
TCGA-K4-A6FZ	0.150684931506849	0	7.209847	11.172429	5.113976	4.420847	6.838277	3.705997	4.056387	3.944336	3.502276	9.992449	12.353369	3.788299	12.481674
TCGA-UY-A9PA	2.93698630136986	0	7.579713	5.529708	4.0612	3.476743	5.482718	3.014813	3.117802	4.191868	3.428431	9.96738	7.401751	5.080416	6.523354
TCGA-5N-A9KI	0.208219178082192	1	7.108412	2.692242	6.704527	5.103345	5.827121	4.629521	3.943558	5.091045	4.797696	9.82661	10.181724	3.841706	8.187689
TCGA-G2-A2ES	2.75068493150685	1	7.037576	6.981469	6.860472	3.734216	6.172172	5.314489	4.861225	3.535973	4.532516	11.486959	12.531202	2.876982	11.581353
TCGA-ZF-A9R4	2.52328767123288	0	7.479504	2.624422	4.102913	2.712064	2.847945	3.195004	2.586209	2.835842	3.181408	7.073103	6.920735	6.050894	3.063884
TCGA-FD-A6TH	0.358904109589041	1	5.298731	2.666213	7.047498	3.914607	5.247204	4.549157	3.588781	3.912644	4.65399	11.785307	6.280963	2.957013	4.356483
TCGA-E7-A7PW	1.13972602739726	0	6.358209	3.400849	4.093331	2.863806	2.972442	2.921801	2.626887	2.980175	3.223892	6.362724	9.107194	5.216444	8.200379
TCGA-DK-A1A3	1.82191780821918	1	6.43781	2.852246	6.540881	4.582908	5.737555	4.174323	3.826319	5.699716	4.525042	9.06283	8.226021	2.958089	7.698616
TCGA-GD-A76B	0.613698630136986	0	6.373938	3.897004	4.852245	3.774087	3.792145	3.261548	3.104799	3.30928	3.338898	7.629643	7.710115	4.932542	5.669765
TCGA-4Z-AA80	0.0520547945205479	1	4.729934	2.361766	4.307658	2.990824	2.960956	3.129816	2.699752	3.482857	2.695339	6.121255	6.212748	6.020005	4.223682
TCGA-CF-A3MH	1.09041095890411	0	5.413954	2.520054	5.105407	3.544086	3.605868	3.418974	3.353406	2.871367	3.891898	10.080605	7.518782	6.71389	4.890061
TCGA-XF-AAN4	2.25479452054795	1	6.529283	2.251525	7.22406	4.996032	7.842864	7.126577	5.444552	5.94618	7.211735	9.907812	8.470795	2.873745	7.928033
TCGA-ZF-AA51	4.6958904109589	0	6.96472	3.41452	6.284724	4.655471	4.480544	4.382055	3.473176	5.167216	3.784822	8.203237	13.487414	5.079587	11.865473
TCGA-FD-A6TK	0.904109589041096	0	6.378793	4.55616	7.944795	5.849181	7.843129	5.790283	5.250393	5.127861	5.966669	10.745962	7.098992	3.495284	5.497651
TCGA-SY-A9G0	2.76164383561644	1	4.966118	2.315055	7.853598	4.94915	6.390694	6.663462	5.309235	5.572199	7.212376	9.199757	6.94258	6.078697	3.785681
TCGA-XF-AAMG	9.21643835616438	0	4.831877	2.654077	6.98902	4.048836	6.387688	4.669947	3.93534	4.556542	4.490053	8.491004	6.869319	6.307804	4.968159
TCGA-R3-A69X	1.18630136986301	0	7.011627	2.292864	7.235232	4.205066	5.536247	5.665228	4.452056	4.955175	5.94968	9.303906	9.564077	4.140207	5.645524
TCGA-4Z-AA7N	3.74520547945205	1	6.911804	3.535576	7.45694	4.345198	5.593156	5.515911	4.021084	5.623754	6.297703	9.261674	6.525787	4.775572	4.886175
TCGA-HQ-A5ND	0.750684931506849	1	6.754593	2.387942	4.53116	5.948289	6.824747	3.941717	4.283664	2.905447	3.568467	10.145892	8.257713	5.778915	5.366059
TCGA-2F-A9KT	6.44383561643836	0	4.520843	6.56265	6.152127	3.868212	3.623301	3.947574	3.064988	3.585414	4.05758	10.670233	10.73154	5.861307	10.070779
TCGA-DK-A6B2	1.30684931506849	0	7.138293	2.374756	7.039668	4.603574	4.020263	5.513833	4.265775	5.293203	6.051761	10.371906	7.998518	6.443958	5.002014
TCGA-UY-A8OC	0	1	4.274084	2.848972	8.427821	5.654064	8.174347	6.787414	4.556459	4.205342	7.664545	11.626114	8.813792	6.289945	7.651237
TCGA-ZF-AA5N	0.46027397260274	1	3.96449	2.727371	4.326972	2.916911	4.082242	3.038678	2.555196	3.680092	2.954436	11.124272	8.334778	3.461891	6.26379
TCGA-E7-A97Q	0.673972602739726	1	5.837705	2.996172	6.370428	4.233774	4.353738	4.233899	3.72987	5.084988	4.179047	9.10862	5.707063	4.920165	4.797456
TCGA-FD-A5BX	0.473972602739726	1	5.939838	2.251525	9.257379	5.72068	7.83676	6.066768	5.652368	3.83991	6.748233	9.334895	6.546107	3.134565	4.572655
TCGA-GV-A3JW	1.77808219178082	0	5.495683	3.489765	5.060435	3.196248	3.122461	3.404752	3.073546	4.052098	3.531119	5.042085	6.376557	6.3792	4.34309
TCGA-DK-A3IT	1.77534246575342	0	5.139592	5.13078	6.58727	4.058546	6.18141	4.894169	4.118307	4.805033	5.103029	11.040985	10.866239	3.856467	7.774866
TCGA-KQ-A41N	4.39452054794521	0	4.036194	2.441807	4.987979	3.207124	3.514615	3.676149	3.691302	3.775009	3.224695	7.50384	3.766748	3.449874	2.967129
TCGA-XF-A9SH	5.4	1	6.490305	2.773904	5.50386	3.342114	3.154853	3.851612	2.94268	4.394741	3.830478	7.671909	5.781157	7.993668	4.39
TCGA-C4-A0EZ	0.747945205479452	1	3.54641	4.990322	6.169888	3.528536	4.905723	4.195006	3.013856	3.086599	5.871841	8.098665	6.477515	2.869663	5.391729
TCGA-ZF-A9R9	2.36712328767123	1	5.05768	2.251525	7.22907	5.354674	5.884452	5.069834	4.504431	5.369901	6.492541	10.093413	4.619479	5.840354	3.634047
TCGA-C4-A0F7	0.16986301369863	1	4.093164	7.713747	5.501188	2.978171	7.340642	4.214987	4.264048	3.095145	4.759296	8.101447	12.640834	6.925112	11.671223
TCGA-FD-A5BU	1.61095890410959	0	5.667277	10.153188	7.014809	4.431603	7.088076	4.733036	4.948673	4.180045	5.741099	10.724995	13.49204	4.067466	13.308257
TCGA-FD-A5C1	4.90958904109589	0	7.186965	12.744509	6.944407	4.609824	6.81483	4.830943	4.487983	4.720015	5.436939	10.725679	13.728612	4.385737	13.31713
TCGA-HQ-A2OE	3.21643835616438	0	5.56511	3.679092	4.261069	2.79578	3.39281	3.074607	2.722263	3.438672	4.043165	4.964349	10.323926	5.011426	5.796307
TCGA-FD-A43S	1.24657534246575	0	6.485534	2.425768	6.681924	4.254391	5.145276	4.633952	4.030808	6.152545	5.972695	9.267748	8.769362	5.922464	6.146945
TCGA-E7-A3X6	2.47671232876712	1	7.221416	7.156034	5.512495	3.659869	5.217834	3.799166	4.633591	4.072451	4.163075	9.707878	12.065886	5.567221	11.542468
TCGA-BT-A20R	0.421917808219178	1	6.722946	2.2925	7.427088	5.023237	5.558921	5.599562	4.534811	6.154354	6.614901	9.922651	5.737349	4.083544	4.651504
TCGA-DK-AA75	0.931506849315068	1	3.716464	5.56292	4.646449	2.820329	4.432339	3.1992	2.66955	2.992969	3.170202	6.718075	8.579387	7.624806	7.793716
TCGA-BT-A20V	0.421917808219178	1	6.093666	2.378903	3.691996	5.017222	7.920044	2.893263	2.791591	2.94273	4.646121	10.2137	6.648134	3.114758	5.328363
TCGA-DK-A3IV	0.805479452054795	1	7.363729	3.845	4.731203	3.134136	3.535265	3.293519	2.861027	4.230219	3.706524	8.341951	7.962786	4.484178	5.690483
TCGA-XF-A9T6	0.175342465753425	0	5.16535	4.264469	5.064878	2.988837	6.067323	3.942042	2.990724	3.121823	3.93953	11.535225	6.141736	5.679266	4.533789
TCGA-4Z-AA7R	1.43013698630137	1	5.651018	2.387937	6.231908	3.481672	4.129652	4.1909	3.464646	3.945948	4.211639	6.826284	3.6311	5.708913	3.021051
TCGA-XF-A9SU	0.498630136986301	1	5.331104	2.807772	6.742111	4.09105	6.576065	4.892783	3.979908	4.601323	6.035899	10.055795	9.540891	6.864755	6.51143
TCGA-S5-A6DX	0.153424657534247	1	6.232383	9.340155	6.189084	3.773537	4.224266	4.151792	3.651606	3.860101	4.377899	9.073997	11.896779	8.163283	12.565299
TCGA-2F-A9KO	2.01095890410959	1	7.825247	5.817708	5.790969	4.490501	4.526875	4.184348	3.874561	4.263661	4.946255	7.910418	10.640184	5.764035	7.483999
TCGA-UY-A78K	1.46849315068493	1	6.640071	2.550664	5.741178	3.434899	6.105027	3.84744	3.170794	3.634289	4.383374	9.316635	10.082808	2.827492	6.151491
TCGA-GU-A767	0.394520547945205	1	4.878183	3.225737	6.279379	3.283949	3.682937	4.022936	3.704853	4.352126	4.502407	7.193692	7.573726	7.539886	5.045732
TCGA-DK-A1AC	10.9068493150685	0	6.043352	2.251525	5.720973	4.33351	3.914097	3.683717	3.951945	4.329461	3.400733	7.299159	7.132792	4.092679	4.462086
TCGA-DK-A6B1	5.61369863013699	0	7.347348	2.251525	5.84775	4.340088	4.269883	4.103206	3.396481	3.999337	3.694746	9.780207	4.558558	6.505079	3.895526
TCGA-K4-A3WS	2.08493150684932	0	6.188767	2.781216	7.984716	5.555458	6.366517	5.90694	5.006794	5.843285	7.180022	8.834182	9.309397	5.799505	7.112037
TCGA-GU-AATQ	0.583561643835616	1	5.904203	3.901825	5.339023	4.092155	6.450759	3.621977	3.425086	3.083405	4.957092	9.467407	11.571145	4.336415	9.000588
TCGA-YC-A89H	1.56986301369863	0	5.316306	4.994679	5.986618	3.449241	5.452537	3.837239	3.023214	3.566869	4.582885	10.564329	6.42382	6.714388	4.664972
TCGA-ZF-AA4T	1.64109589041096	1	7.133254	2.251525	4.874189	2.754073	3.341084	3.234236	2.657001	2.873351	3.779832	7.658175	10.370863	4.922785	8.102509
TCGA-XF-A9SJ	0.268493150684932	1	6.685622	11.266848	6.727461	5.025147	4.393527	4.265855	3.659817	4.605327	5.212643	11.76892	13.331917	3.315333	11.864237
TCGA-FJ-A3Z9	1.05479452054795	1	4.333244	5.96348	4.322213	2.821755	2.746319	2.971483	2.517364	3.477881	3.233146	9.630011	8.027262	6.939481	5.688843
TCGA-ZF-A9RN	1.68493150684932	1	6.898006	2.251525	5.090087	3.460985	3.5216	3.395867	4.942845	3.252533	4.819692	7.179947	5.045249	5.737289	5.636944
TCGA-XF-A8HB	3.75342465753425	0	4.905919	2.359168	4.215479	3.42355	2.83669	4.422601	3.374056	2.805567	3.232737	8.619094	5.93506	2.952667	2.887362
TCGA-C4-A0F0	0.161643835616438	0	5.295962	4.4671	5.981673	4.247642	7.784343	5.401984	3.695126	3.503505	4.897385	10.610938	8.083368	2.870532	7.324879
TCGA-E5-A2PC	3.63287671232877	0	6.171524	3.195807	4.43951	3.698819	4.538642	3.217246	2.736238	2.76933	3.393154	10.856402	10.782658	3.139997	8.235212
TCGA-DK-A6B0	6.38356164383562	0	6.509325	2.292481	4.155033	3.402069	2.711971	2.993731	2.552258	2.958266	2.986287	8.414291	6.076805	8.261159	3.991868
TCGA-ZF-AA53	4.82465753424658	0	6.785176	10.771017	6.583841	5.460861	9.508411	5.646228	4.118424	4.573466	4.919327	10.492507	11.250668	5.687439	11.811613
TCGA-DK-A6AW	4.44109589041096	0	4.024101	2.915194	5.404319	3.807237	4.051274	3.758653	3.319001	3.332027	4.309095	8.409617	5.496956	3.117314	4.155249
TCGA-FD-A3SJ	2.02465753424658	1	5.933662	2.795508	6.593063	4.095786	5.380495	5.03059	4.410784	3.903443	5.795762	6.565977	5.423191	6.79305	4.271752
TCGA-FD-A43U	1.74246575342466	0	7.211591	6.084521	7.114656	4.446947	5.035736	5.455201	4.268731	4.28018	6.040163	9.845036	12.46004	7.34141	10.31044
TCGA-G2-A2EC	1.90684931506849	1	6.160213	3.525367	7.326421	5.313526	4.787373	5.834159	3.987354	7.244538	4.554688	9.084288	5.592195	6.433829	4.082444
TCGA-CF-A7I0	1.00821917808219	0	5.584634	2.351356	6.716211	3.868276	4.604186	4.882958	3.498837	5.402484	3.844155	7.606434	6.397151	7.377223	4.968757
TCGA-GC-A6I3	0	0	6.174093	2.740128	5.243131	3.577289	3.197963	3.518909	3.257618	3.877869	4.838611	8.928201	8.940936	6.12505	6.061678
TCGA-BT-A42F	2.36712328767123	0	6.912391	13.032082	5.768084	3.127822	3.613689	3.855322	3.353918	3.574262	4.517598	10.319189	14.217856	3.333577	14.325917
TCGA-XF-A8HF	8.09315068493151	1	5.691207	4.868961	5.691447	3.684914	3.756039	4.184882	3.306769	3.532547	4.855573	7.411677	9.630263	7.690282	7.444586
TCGA-CU-A3YL	2.48219178082192	0	5.545441	2.339745	6.095109	3.598666	3.71691	4.228208	3.301789	4.042174	3.955343	7.815727	6.027416	6.75696	3.633457
TCGA-GU-A764	1.67123287671233	0	6.662856	9.521071	7.211272	4.453708	7.554072	5.095052	3.794635	5.37915	6.205197	11.614248	12.283097	3.340648	10.924833
TCGA-5N-A9KM	1.45205479452055	1	6.891423	2.517547	5.570143	4.058571	3.036454	4.969382	3.387499	4.599645	4.081119	10.583424	7.519428	7.512138	5.17483
TCGA-4Z-AA81	3.47945205479452	1	6.695706	6.127724	4.758902	3.06191	5.299526	3.493222	4.059837	3.332524	4.175615	11.568475	11.286823	3.518322	7.619034
TCGA-BL-A3JM	0.561643835616438	1	4.76996	2.453609	7.068864	5.469208	4.197268	4.672833	4.99222	3.466326	5.461712	7.10092	4.102986	4.593925	3.400905
TCGA-FD-A6TC	0.512328767123288	0	5.472272	3.303332	7.416152	4.664506	6.035997	4.84346	4.040173	5.098987	5.804343	10.368169	11.956992	3.961511	10.268122
TCGA-GU-A42R	1.58082191780822	1	6.600304	8.076143	5.439273	3.708556	3.452845	3.949199	2.865759	4.340474	3.464129	8.083943	12.355725	6.448585	11.192266
TCGA-GU-A42P	0.90958904109589	1	5.617377	2.973881	5.182735	3.55956	3.586631	3.535083	2.881012	3.144629	3.739163	9.807159	8.568401	4.83778	5.313221
TCGA-CU-A3QU	0.432876712328767	0	6.880596	3.326105	4.596227	2.962668	3.064262	3.217641	2.75739	3.02892	2.721854	6.735657	10.549418	3.494607	6.705975
TCGA-ZF-A9RL	7.40547945205479	0	5.218193	2.36027	3.65095	2.706921	2.82257	2.851401	2.567663	2.822395	3.210952	6.518047	4.196279	7.224332	2.976302
TCGA-FD-A3NA	5.05479452054795	0	6.289471	8.596843	6.374054	3.831948	4.952075	4.426645	3.527994	4.08273	4.802637	9.824764	11.075138	6.780295	10.001822
TCGA-UY-A78P	6.52054794520548	0	7.369959	4.924454	6.034646	3.961575	5.530421	4.192743	4.01809	4.205431	5.013567	10.038588	11.288496	3.096984	10.045412
TCGA-ZF-AA52	2.95068493150685	1	6.364656	2.566824	7.370237	4.881693	6.496831	4.841755	4.462522	5.930529	5.215352	10.383887	7.272389	3.182721	6.213272
TCGA-XF-A8HC	0.547945205479452	1	5.888929	3.088061	4.655917	2.891738	2.895638	3.211944	2.618998	3.388749	2.811631	8.26526	6.907314	2.866891	6.453104
TCGA-LT-A5Z6	1.2986301369863	0	6.410534	7.37766	4.564348	3.028359	3.32151	3.095584	2.836347	2.746077	3.532412	8.251426	10.356267	3.265926	9.293607
TCGA-K4-A3WU	0.287671232876712	0	6.128247	7.132878	6.855189	5.323819	7.227632	6.174106	3.765555	5.160627	6.69452	8.67596	10.155109	4.885361	7.94032
TCGA-FD-A3SQ	3.8986301369863	1	6.852157	2.49131	7.953108	5.375028	6.404042	6.239699	4.870072	6.314876	6.760706	9.144127	9.851032	5.928443	7.638724
TCGA-ZF-AA56	0.70958904109589	1	6.313038	5.69629	6.150615	4.552847	7.578876	4.329191	3.7467	5.652375	4.756704	10.371761	12.06319	4.493329	10.953305
TCGA-BT-A0S7	0.547945205479452	1	5.228363	6.581286	6.40158	2.953653	4.449216	4.621988	3.343499	3.875985	5.335595	8.097991	12.638885	5.328409	10.57076
TCGA-E7-A4XJ	0.186301369863014	1	4.448653	4.602559	5.45826	3.292995	3.683698	4.067439	2.668984	4.508901	3.835271	9.433662	7.184105	8.034019	5.386908
TCGA-E7-A519	1.39178082191781	0	5.851697	2.715695	4.531068	3.041144	2.77128	3.213762	2.644957	4.862153	3.407403	7.750547	10.216333	9.306471	7.625512
TCGA-DK-A1AF	1.46849315068493	0	7.168375	2.402227	8.431403	4.881108	8.331378	5.758552	4.885053	7.188249	6.469439	9.436712	9.375345	5.38862	7.587153
TCGA-ZF-A9RD	1.11780821917808	1	6.235365	11.139657	5.881335	5.018043	8.101102	4.916903	4.56727	3.468281	5.40413	11.302052	13.522503	3.943433	13.535381
TCGA-BL-A13I	0.610958904109589	1	7.65490566666667	2.275965	7.62706666666667	6.14513733333333	5.180722	4.66464066666667	5.02705166666667	7.32770933333333	5.27367866666667	8.15918533333334	8.140917	2.87248533333333	5.06819833333333
TCGA-XF-AAMY	8.24931506849315	0	5.656314	2.467555	6.791938	3.914594	6.545278	4.815031	4.118414	4.9034	5.957543	9.546776	9.258999	2.995652	6.109987
TCGA-XF-AAMT	0.246575342465753	1	5.941226	6.924515	8.192857	5.638932	6.123232	6.035081	4.475862	5.754858	6.694317	10.506569	9.08415	3.944199	8.354094
TCGA-UY-A9PF	0.320547945205479	0	5.782125	2.251525	5.836497	4.065812	4.531534	4.119524	3.334858	5.199802	3.460902	8.340373	4.345055	3.170136	3.852227
TCGA-E7-A3Y1	0.446575342465753	0	5.568595	3.108882	5.166638	3.037951	3.593841	3.579856	2.740058	3.483958	4.08804	6.854702	8.953004	8.923424	7.436819
TCGA-ZF-A9RM	3.98630136986301	0	6.072437	2.296621	3.668605	3.108007	2.625391	2.779194	2.46167	3.182439	2.87658	6.311346	8.240339	2.983503	4.326138
TCGA-ZF-AA4V	4.94794520547945	0	7.164284	11.98808	6.195354	3.273721	6.558067	4.203856	3.416778	3.95735	4.404159	12.945608	12.898716	6.482202	12.507802
TCGA-4Z-AA7Y	4.16986301369863	0	5.917097	3.743232	5.25799	4.207493	3.76374	3.755489	3.049818	3.122018	3.685065	9.544082	5.692397	6.62209	4.435076
TCGA-ZF-A9R5	2.98630136986301	0	6.239179	3.125271	4.275736	3.961562	2.827328	3.150497	2.487241	3.389439	3.593023	5.442553	4.676392	8.3226	4.316234
TCGA-DK-AA6P	1.25205479452055	0	6.670452	2.36588	4.990525	3.560136	2.979456	3.520327	2.744105	4.628053	3.292571	6.209538	3.991036	7.133733	2.981272
TCGA-DK-A6B6	3.05479452054795	0	7.206652	2.310226	4.260862	2.86316	2.956985	3.247694	2.577752	3.932915	3.642389	6.6759	8.897524	7.014044	5.446543
TCGA-DK-A3IK	0.4	1	5.602734	3.377986	6.565153	3.795413	4.697762	4.655339	3.316084	4.536082	4.733301	9.88354	7.329488	7.103924	5.402822
TCGA-XF-AAN5	6.28219178082192	0	6.73295	2.927209	5.478493	3.947644	7.049473	4.700565	4.007084	3.462476	4.244124	10.960317	7.795385	2.805705	6.414918
TCGA-E7-A6MD	0.353424657534247	0	5.897786	4.44594	6.615307	3.953017	5.24278	4.469855	3.535248	5.07853	5.754345	8.631107	8.528128	7.056735	7.198591
TCGA-XF-A8HE	10.4575342465753	0	6.457724	9.738419	6.259235	4.845088	6.22707	4.385796	3.832207	3.940516	4.750502	10.171272	13.064847	4.396663	12.349938
TCGA-DK-AA6M	4.33424657534247	0	6.025894	7.905367	6.638947	4.502149	6.528158	4.25416	3.679521	4.333559	5.537614	11.58185	11.062168	2.8412	9.76632
TCGA-FD-A3SR	1.64931506849315	1	7.600372	2.600437	7.147602	4.950837	5.081651	4.94043	4.323001	4.628346	5.390555	9.676555	9.529129	3.078576	8.088084
TCGA-CF-A3MF	1.04931506849315	0	3.733743	5.744406	4.927799	2.644288	2.857889	3.187819	2.64874	2.868447	2.984767	7.984514	7.114312	7.775785	6.394377
TCGA-XF-A8HH	0.156164383561644	1	5.071903	3.17449	6.932423	4.012955	5.45828	4.888441	4.233683	4.204018	5.670207	8.641859	8.267553	6.109545	4.458096
TCGA-XF-A9SI	6.63835616438356	0	8.389574	2.251525	6.513464	4.807771	5.817769	4.89381	4.042132	5.029683	5.972072	8.719266	5.766913	6.511592	4.570733
TCGA-BT-A20Q	1.62465753424658	1	6.497298	3.285356	7.25353	4.828551	5.12518	5.414652	4.09799	4.983346	5.903146	9.120905	9.332507	6.487438	7.446247
TCGA-E7-A97P	1.1972602739726	1	6.533877	8.575347	6.715821	5.599727	8.129934	5.124346	4.432903	4.543956	5.721366	11.089673	11.432371	4.852793	9.846681
TCGA-YF-AA3L	0.997260273972603	0	6.921097	2.440089	4.532704	3.794101	3.099721	3.232397	2.6731	3.894676	3.87123	8.135777	8.477766	6.982856	5.009467
TCGA-MV-A51V	1.12328767123288	0	6.824739	2.357683	5.787119	3.605361	3.950444	3.690757	3.192498	3.692414	4.204062	10.485177	5.950608	2.889156	3.445135
TCGA-DK-A1AG	1.3013698630137	0	5.812665	6.370829	5.008332	3.127326	4.633049	3.553244	2.824027	2.962897	3.797054	8.284264	9.764057	7.503472	8.820814
TCGA-XF-A9SZ	2.35342465753425	1	6.480906	7.132109	7.337282	5.074586	5.997929	4.690419	4.17266	5.262037	5.462667	9.118162	11.312019	3.41151	10.608679
TCGA-CU-A5W6	0.153424657534247	1	6.635779	9.544661	5.442455	4.212853	3.252387	3.494032	2.910839	3.876688	4.05377	8.520249	12.137525	7.71091	11.780699
TCGA-FD-A6TF	0.189041095890411	1	4.955833	3.85608	7.104714	4.086475	7.37547	5.042477	4.424405	5.352719	5.811914	10.230175	8.280348	3.705825	5.957692
TCGA-XF-A9SP	1.24383561643836	1	5.831294	2.402428	7.586315	5.018077	6.003581	5.428588	4.541854	5.358683	7.26612	10.253826	6.650207	7.205915	4.857229
TCGA-E7-A7DU	0.0767123287671233	0	6.386431	2.718793	5.123349	2.946221	3.399438	3.289192	2.598302	3.504433	3.467055	8.794153	9.368028	8.278983	7.891003
TCGA-FD-A6TD	1.05753424657534	1	6.090249	4.362616	7.025517	5.738815	7.873617	4.618998	3.891539	5.178133	5.779354	11.023007	10.852809	5.506118	9.459331
TCGA-KQ-A41S	0.0958904109589041	0	6.830453	3.129246	7.57901	4.613341	6.215979	5.359389	3.648229	7.106068	5.805166	8.753042	6.976858	3.240491	5.123143
TCGA-GV-A3JV	1.18904109589041	1	5.254394	2.251525	6.876595	4.320741	3.875077	4.834202	3.39041	5.465226	3.373821	8.376239	4.40403	5.084072	3.081509
TCGA-DK-AA6L	3.18630136986301	1	5.879352	3.391845	5.060516	3.096284	5.071502	3.236082	3.960448	3.934987	4.259551	10.424571	10.652737	6.235075	9.636736
TCGA-G2-A3IB	0.602739726027397	1	4.677079	10.559672	4.277369	3.349405	7.47984	3.398043	3.997716	3.278905	4.015553	10.67376	12.960881	2.824189	12.438575
TCGA-GU-A766	1.31506849315068	0	7.186198	9.837061	7.058144	3.195542	5.91103	5.539425	3.852781	2.948414	5.009976	9.779665	12.059392	5.135798	12.25876
TCGA-XF-A9T8	1.14520547945205	1	7.332464	12.210419	6.890998	4.766197	5.714819	4.871884	3.902611	4.292327	5.690644	11.559026	13.334259	6.591736	13.610417
TCGA-E7-A5KF	0.0547945205479452	0	7.637731	2.251525	3.418999	3.661118	2.670387	2.742345	2.470855	2.753891	3.011025	5.702881	6.12351	7.971499	2.523296
TCGA-FD-A3N5	1.87671232876712	1	5.109066	10.031521	5.512623	4.689873	7.711661	4.586065	4.11272	3.571803	4.467186	10.205554	12.447237	5.25609	12.639969
TCGA-GU-A763	2.73150684931507	0	6.214035	2.459618	3.323872	2.672051	2.573305	2.708293	2.510973	2.671889	3.231907	5.682826	3.293971	9.151599	2.951933
TCGA-C4-A0F1	0.243835616438356	0	4.106892	10.903143	6.296321	4.293255	5.986082	4.626481	4.047133	4.293028	4.610708	12.316017	12.662192	4.180192	12.015833
TCGA-CF-A8HX	0.945205479452055	0	5.663939	2.390121	3.991596	3.090236	2.937306	3.083244	2.695399	3.52945	3.505243	8.594373	5.671328	6.233942	5.085565
TCGA-ZF-A9R3	2.6	1	6.554731	3.667207	5.28047	3.876127	3.142269	3.494409	2.876174	4.905126	3.621632	6.969567	9.330905	6.806256	7.483695
TCGA-CF-A9FM	1.09041095890411	0	7.21889	2.568362	4.286621	4.12123	3.27464	3.195203	2.582224	4.186588	3.547703	8.203526	9.577919	7.010102	6.417352
TCGA-FD-A43N	1.91506849315068	0	5.127007	5.373926	7.162217	3.576058	5.219932	4.885126	3.406381	4.522673	4.959114	9.548899	8.847492	7.312776	6.658508
TCGA-UY-A8OD	9.4027397260274	0	5.40097	2.251525	7.129531	4.597852	5.595643	5.406823	4.39602	4.157494	6.064627	10.49117	9.861072	2.96256	6.291413
TCGA-XF-AAMQ	5.96438356164384	0	6.880616	2.998412	5.617848	4.111356	3.543568	3.882536	3.417108	5.667324	3.302818	8.801968	7.950631	6.073441	5.470433
TCGA-XF-A8HD	8.12054794520548	0	7.228162	2.251525	6.203161	5.559673	5.228543	3.911182	3.681609	4.551481	4.354692	11.205902	6.138591	3.143187	5.266284
TCGA-FD-A62S	1.11232876712329	1	6.305564	7.013635	8.254742	5.768724	9.022278	6.059726	5.113419	5.748913	6.980235	9.874616	9.064424	3.470075	8.159901
TCGA-DK-AA74	4.67945205479452	0	6.689467	9.664265	7.669902	5.14702	7.406239	5.249746	4.493782	5.597776	6.851181	10.347079	11.429062	4.502565	11.269985
TCGA-XF-AAMZ	3.69315068493151	1	4.846789	3.732389	5.039651	3.217813	3.968881	3.439895	2.962284	4.158602	3.800772	8.585488	10.67931	7.741134	7.266093
TCGA-XF-A9T2	1.57534246575342	1	4.473547	4.822679	7.949265	4.333477	7.219101	6.279734	6.361435	4.652509	7.339336	10.249895	5.122089	2.946017	4.016135
TCGA-FD-A3SL	1.95068493150685	1	6.01252	2.251525	7.86556	5.112924	6.529757	6.010388	5.269831	5.207086	6.945734	9.023968	3.734442	2.851963	3.039729
TCGA-YF-AA3M	1.13698630136986	0	5.786247	6.394869	4.514931	4.459014	5.334788	3.237615	3.384127	2.920394	3.38412	9.501368	9.007375	6.212053	7.220867
TCGA-CF-A47V	1.03835616438356	0	6.573058	2.251525	6.070882	3.13982	3.248085	4.14108	3.062724	4.119455	3.655275	8.95815	7.809874	8.012928	4.555109
TCGA-DK-A1AB	1.39178082191781	1	7.288105	6.762688	7.528599	6.271895	8.857122	5.885398	4.902021	5.366523	6.666666	10.042249	10.748043	3.881131	10.11353
TCGA-ZF-AA58	4.51780821917808	0	7.39299	2.33576	7.569551	3.96531	8.103096	5.331979	6.003968	4.376625	6.922202	9.787181	8.127272	3.807972	6.548641
TCGA-ZF-A9R7	1.82191780821918	0	6.837795	6.000438	5.106592	3.277294	3.420409	3.226543	2.783481	3.656032	4.035828	8.921294	9.371647	5.915774	7.439906
TCGA-GC-A3RC	1.32602739726027	0	6.059899	4.942023	6.073524	4.565562	6.183296	4.934194	4.192977	2.992981	4.978306	10.073865	10.647177	3.980794	10.368499
TCGA-DK-A1A5	0.178082191780822	1	7.412883	2.660648	7.563126	5.349287	7.055059	5.309041	4.277814	4.742927	5.611965	10.947236	10.203785	3.865968	7.661031
TCGA-KQ-A41Q	0.989041095890411	0	6.192908	4.792674	5.437441	3.048905	3.575492	3.714708	2.734866	2.990693	4.028788	8.908494	6.7139	5.107276	6.276355
TCGA-CU-A3KJ	1.53972602739726	0	6.071901	12.998149	5.000196	3.545015	5.479475	3.58673	2.984854	3.67183	3.955676	11.127161	14.32439	4.388945	14.102425
TCGA-2F-A9KP	0.997260273972603	1	4.736708	2.996136	5.132894	2.946491	4.34447	3.876568	3.159419	4.276894	3.912356	7.071454	7.040106	7.429035	5.546018
TCGA-FD-A62N	0.224657534246575	0	8.053511	6.043905	7.180103	4.467573	6.037678	4.809284	4.45083	5.163959	7.042552	10.800179	10.023658	4.07407	8.991659
TCGA-ZF-A9RF	5.33972602739726	0	6.751287	2.582299	4.328258	4.930814	5.321929	3.635561	3.103024	4.257677	3.466927	9.522919	7.380517	3.151223	4.942611
TCGA-S5-AA26	1.37808219178082	0	5.418325	3.657879	4.653867	3.711848	3.270261	3.456571	2.947702	3.531177	3.860139	7.902071	7.238443	7.738754	5.440361
TCGA-FJ-A3Z7	2.58904109589041	0	4.877836	2.635834	7.121218	3.303508	5.160707	4.836598	3.817196	4.174927	4.062348	7.464934	10.51577	6.102275	7.142806
TCGA-G2-A2EO	4.94246575342466	1	6.195294	2.298085	7.168762	4.667635	5.244292	5.209561	3.783486	4.76651	6.28087	8.883805	5.91454	7.542114	5.186916
TCGA-XF-A9ST	0.350684931506849	1	3.162279	3.190783	4.932362	3.246472	3.823317	3.438436	3.480118	2.963068	3.364818	8.901729	4.728413	2.805705	4.204077
TCGA-GC-A3RB	1.59452054794521	0	5.330883	5.558323	4.529934	3.603474	4.39248	3.274095	2.7585	4.807447	2.92971	10.295552	9.66113	2.985547	7.286153
TCGA-DK-AA71	1.13698630136986	0	6.405145	6.425037	4.898955	3.856771	3.483351	3.233466	3.031396	3.060252	3.693847	9.066154	12.297156	7.282104	11.07375
TCGA-FD-A3SO	0.46027397260274	1	6.392341	12.867934	7.202788	4.454089	5.959509	4.690907	4.624824	4.868216	4.81994	10.626276	12.951281	2.805705	12.932411
TCGA-CU-A0YN	1.07671232876712	1	5.390181	12.319535	7.62139	4.49308	6.542968	5.94291	3.738049	5.570507	5.469275	10.276371	13.751759	2.850077	13.941556
TCGA-4Z-AA7W	2.3013698630137	0	7.175475	12.49555	5.055326	3.439276	4.405033	3.345736	3.098591	3.763751	5.342463	11.96073	14.951919	4.722373	14.582874
TCGA-ZF-A9R2	1.75890410958904	0	5.001102	2.411365	3.419779	4.388388	3.432754	2.762985	2.73288	2.633763	3.404432	8.871678	9.16172	6.714634	5.516363
TCGA-DK-AA77	1.69315068493151	0	6.679798	2.601656	4.742761	3.24909	3.336044	3.356076	2.963972	3.181949	3.36086	7.778515	6.892165	6.370272	5.134951
TCGA-XF-AAML	0.635616438356164	1	7.735369	7.873315	3.918117	3.532351	3.17425	2.84552	2.564541	3.00121	2.716726	7.43699	9.569152	3.866014	8.04867
TCGA-XF-A8HI	1.49041095890411	1	6.888512	2.778876	5.315762	3.65428	3.657416	3.842476	3.014371	4.546072	3.878434	8.382499	9.178451	7.065309	6.947914
TCGA-ZF-AA4R	2.83835616438356	1	7.327523	8.197715	7.697234	5.287719	8.414024	4.923865	4.379604	4.522393	5.79392	9.861636	9.778352	3.267024	9.562394
TCGA-DK-A2I2	0.649315068493151	1	6.072728	11.5325	7.26816	4.653502	7.619492	5.963136	4.13418	3.781735	5.504018	11.273808	12.471928	5.965543	12.729025
TCGA-DK-AA6R	13.8109589041096	0	5.804709	9.096417	6.459567	3.08368	8.182266	4.854224	3.986255	4.219769	5.06184	11.534055	13.217713	4.488385	13.125384
TCGA-E7-A678	2.18630136986301	0	6.45066	2.251525	3.511127	2.96308	2.610805	2.705061	2.40472	3.086308	3.374055	5.780674	5.792495	8.386706	2.815749
TCGA-ZF-AA4W	5.01369863013699	0	4.012931	9.943988	4.962614	4.851597	3.983726	3.377801	4.183561	2.956195	4.911285	11.55471	10.770706	6.552544	10.725147
TCGA-PQ-A6FI	1.01917808219178	0	4.947073	9.463698	4.991176	3.624906	6.726927	3.808175	3.524308	2.870206	4.17472	10.98687	12.669315	3.594114	11.62563
TCGA-DK-A1A6	5.53424657534247	0	5.731451	2.593895	5.900927	3.253153	4.798553	4.032626	3.157579	3.645343	3.53861	8.157544	8.771493	4.690157	6.868875
TCGA-E7-A541	2.13150684931507	1	6.843539	3.045147	5.991678	3.863341	3.047919	4.231709	2.866729	4.844885	3.384138	9.542069	7.095266	3.453096	4.989799
TCGA-DK-A1AE	1.34520547945205	0	4.744644	3.443932	5.563543	3.986986	3.824959	4.785501	3.361066	2.983824	3.861623	8.108154	7.770462	5.285789	6.575721
TCGA-DK-A3X2	1.4986301369863	1	5.614563	7.998248	4.548846	3.652354	3.296362	3.113987	3.068288	3.000572	4.056025	7.556849	11.163262	3.49719	10.292921
TCGA-DK-A3IL	1.13150684931507	1	5.447113	4.294115	5.747434	3.506643	4.216991	4.837883	3.871006	3.022985	4.965142	10.420706	8.577431	3.086882	6.309975
TCGA-FD-A5BV	0.446575342465753	1	4.931322	2.251525	5.847366	3.845693	3.813083	4.137107	2.982897	4.894284	4.112407	8.996754	3.612583	5.656642	3.042212
TCGA-E7-A4IJ	1.84657534246575	1	7.096495	4.008626	5.25558	3.710362	3.329129	3.764889	2.880374	3.750493	3.420221	7.413138	6.01319	4.453484	4.943733
TCGA-E5-A4U1	3.23561643835616	0	4.619823	3.06576	4.327143	2.697718	3.330974	3.200232	2.606349	3.349022	3.036154	6.299943	8.241626	7.837738	5.699376
TCGA-XF-AAMH	0.942465753424658	1	3.684893	7.526094	5.469823	5.487962	3.417861	5.523713	4.863092	4.190795	3.933628	8.960523	10.496641	3.638002	5.290444
TCGA-DK-A2I6	7.27671232876712	0	4.048268	4.861421	5.585417	3.969173	4.012702	3.626829	3.710315	3.289104	4.24169	10.164182	10.087941	3.190714	8.291106
TCGA-4Z-AA7Q	1.3972602739726	1	7.518613	7.425695	5.375251	3.178067	3.155578	3.197565	3.424595	4.853156	4.676663	8.58543	15.101436	5.775152	15.685444
TCGA-BT-A20J	1.58630136986301	1	7.437318	3.144436	5.326892	3.541735	4.453951	3.689368	5.144785	5.048605	6.166263	9.690069	7.002851	5.526239	5.406753
TCGA-E7-A7DV	0.101369863013699	0	7.661967	4.804556	5.821378	5.442738	7.527475	3.624701	5.189414	6.40366	5.356575	11.916298	11.553907	4.072218	11.109054
TCGA-XF-AAMX	0.564383561643836	1	6.108526	2.414668	6.528663	3.70613	5.441409	3.928471	3.503453	4.247475	4.037221	7.784662	5.319398	5.595722	3.143661
TCGA-GV-A3JX	1.59178082191781	0	7.265518	5.09878	5.245954	4.416272	3.415267	4.1818	3.667604	3.841088	3.627485	9.352419	9.384696	3.583728	7.826547
TCGA-XF-AAME	7.74794520547945	1	7.02207	9.70428	8.006777	5.024069	7.92326	5.790774	4.813997	6.577666	7.2007	9.574002	11.408048	3.86813	11.278562
TCGA-E7-A6ME	2.0027397260274	0	7.359917	3.558441	5.229079	3.544824	4.107952	3.529125	3.090487	3.825673	3.68133	7.26219	9.571823	7.539196	7.67224
TCGA-XF-A9T0	2.18904109589041	0	5.773197	4.80079	6.156026	4.082366	4.323433	4.089678	3.250847	3.942202	4.702891	8.0398	8.024099	4.6617	6.958967
TCGA-DK-AA6X	1.27945205479452	0	7.166617	5.694633	6.059663	4.748486	5.371244	4.555856	3.357114	4.692964	5.126231	7.975553	9.01496	6.604755	7.119298
TCGA-CF-A47X	1.05205479452055	0	5.62825	2.31396	4.989043	2.875675	2.964835	3.3408	2.721616	3.451272	3.021665	6.285118	4.80025	7.931846	3.191464
TCGA-FD-A6TB	1.56712328767123	0	6.801493	3.067147	6.667949	4.421476	5.865745	4.215307	4.195229	5.165924	6.307105	9.621423	8.985839	3.152165	7.088416
TCGA-E7-A8O7	1.27671232876712	0	7.113117	5.695373	4.874868	3.452756	2.948496	3.440354	2.713156	4.837189	2.962058	8.154791	10.912676	7.160006	9.242598
TCGA-XF-A9SV	1.06301369863014	1	4.584919	2.342329	7.010755	4.830322	4.08934	5.991206	4.210913	5.114301	6.11783	9.295878	8.254689	5.317463	4.475142
TCGA-FJ-A3ZE	0.887671232876712	1	4.228665	6.019445	3.858148	2.841493	2.673554	2.965972	2.505624	2.923915	3.611522	9.464885	8.998143	5.249549	7.766789
TCGA-PQ-A6FN	1.38904109589041	0	5.168372	9.614411	6.064605	3.208958	4.772745	4.332717	3.362634	3.422552	5.448084	10.857477	12.247015	3.174783	11.529195
TCGA-FD-A3B4	1.3972602739726	1	5.433397	8.59457	7.241946	5.600344	8.632332	5.057872	4.449156	4.095192	5.576812	11.116655	10.969642	4.75099	10.980585
TCGA-E7-A677	2.24657534246575	0	6.25293	2.815343	5.549251	4.243441	5.056944	4.475284	3.996819	3.87164	3.674594	9.199846	8.516303	6.585699	4.754599
TCGA-UY-A78O	6.33424657534247	0	4.216778	2.740971	5.682962	3.251067	3.521013	3.543519	3.105279	3.239336	3.85343	9.164885	6.836196	5.83033	4.15112
TCGA-FD-A43P	2.27945205479452	0	7.558245	2.474597	6.391338	4.209081	4.268243	4.210504	3.545305	4.233647	5.474548	8.836649	10.86703	3.881444	8.845255
TCGA-XF-AAN7	1.54794520547945	1	4.589615	2.251525	7.106138	6.469698	6.838096	5.877943	4.544975	8.704957	6.039341	8.261783	4.995675	2.85407	4.186962
TCGA-FD-A6TI	0.805479452054795	1	5.801011	2.35081	5.584994	4.412261	4.757543	3.813046	3.198466	5.635178	4.43568	9.820157	6.153603	4.435813	4.594251
TCGA-KQ-A41P	2.9972602739726	0	5.905444	5.570127	6.87747	3.720196	4.110545	4.38051	3.642885	4.002286	5.577721	9.47881	9.719124	4.498933	7.343441
TCGA-K4-A83P	1.35616438356164	0	6.687287	2.293286	7.169484	4.490946	5.886751	4.882779	4.546326	6.272296	6.524957	8.464372	7.237298	5.772802	6.496851
TCGA-K4-A3WV	1.76986301369863	0	4.656467	4.078689	4.821794	4.524602	5.001254	3.886863	2.918972	4.090892	5.576485	9.047642	5.764848	7.204521	6.166274
TCGA-BT-A3PH	0.389041095890411	1	6.06586	5.507245	5.653123	3.22977	4.003535	3.678317	3.063434	3.661043	3.349984	9.107461	11.420419	7.066407	7.175154
TCGA-ZF-A9RC	7.85753424657534	0	6.411814	5.478472	7.005413	5.061529	6.070993	5.08448	4.423765	4.909199	6.104818	9.975228	11.301154	4.175131	8.771888
TCGA-XF-AAMJ	4.57534246575342	1	5.715484	2.318418	8.953424	5.83784	7.732391	6.607853	4.851276	6.652092	7.883289	8.950424	5.931419	6.176113	4.915412
TCGA-CF-A3MG	1.01095890410959	0	5.805209	2.445547	4.471374	2.842168	2.973541	3.138491	2.746545	2.735519	3.104128	9.349413	7.600946	6.991442	3.186014
TCGA-BT-A2LB	1.34794520547945	1	6.697888	6.810197	7.246137	4.152348	5.677756	4.88579	3.760792	4.175096	5.925834	10.390545	9.111968	5.890235	7.834107
TCGA-UY-A9PH	4.27671232876712	0	7.507646	5.289452	6.303888	3.383693	4.761212	3.646106	3.546713	3.697926	5.390163	8.812527	9.590395	7.577136	8.775615
TCGA-DK-AA6S	13.8356164383562	0	6.763042	2.725121	7.790134	5.550291	6.753686	6.090379	4.426596	5.375756	6.531222	8.540164	8.332267	4.257202	7.324394
TCGA-FD-A6TE	1.03013698630137	0	6.937457	9.310716	4.735541	4.407127	3.12933	3.501128	2.550124	2.799647	4.164251	8.371757	11.199304	4.769009	10.097841
TCGA-BT-A2LA	1.43013698630137	0	3.170372	2.282642	5.687718	6.188596	5.750098	4.141229	5.509855	4.715808	4.925805	7.275612	5.034049	5.322839	4.456318
TCGA-BT-A3PJ	2.16164383561644	0	5.79938	10.097958	6.491464	5.18396	7.741349	4.327096	3.950145	2.996732	4.630706	9.216418	11.73719	5.106279	11.81842
TCGA-BT-A20N	2.17808219178082	1	5.340892	5.767008	5.565382	3.624426	4.289354	4.022135	3.076767	4.003026	4.04421	10.053596	8.572875	6.129579	6.764803
TCGA-DK-A1AD	9.36986301369863	0	5.806652	6.647616	5.514049	3.485818	3.567822	3.799463	3.394992	3.804586	5.080694	7.135652	10.304385	7.426887	9.196322
TCGA-GU-A42Q	0.942465753424658	1	3.577575	7.760708	4.686253	4.873807	7.004995	3.302475	4.266755	3.266448	3.40014	10.500811	11.425651	3.596956	10.278423
TCGA-XF-AAN3	7.19178082191781	0	6.885283	3.313553	6.460503	4.806174	5.358009	4.823816	4.929454	4.799784	5.685894	9.992296	8.950546	6.312873	7.449441
TCGA-UY-A9PE	0.517808219178082	0	4.805179	4.453057	6.049204	3.339681	4.388986	4.073916	3.544266	3.426865	5.035992	9.27745	8.320149	6.663044	5.560679
TCGA-K4-A6MB	1.28493150684932	0	5.935701	9.936187	6.452264	4.457561	5.167353	5.032564	3.669999	5.028808	4.515124	10.724589	10.491831	4.457971	10.185584
TCGA-4Z-AA7M	1.35616438356164	0	6.025937	4.620962	5.662415	4.391115	3.873851	3.708839	2.95401	3.959276	4.819239	8.697159	12.13742	5.980566	11.156016
TCGA-K4-A54R	2.30684931506849	0	6.053712	2.251525	6.789264	3.887397	5.588037	4.638651	3.828657	4.625602	4.954608	10.001612	8.202097	6.612494	6.796616
TCGA-XF-AAN2	5.12054794520548	1	7.662612	10.376624	5.32103	3.566608	4.557124	4.243301	4.106021	3.176629	4.245127	10.290267	12.595704	5.045839	12.257827
TCGA-XF-A9SL	5.53424657534247	1	6.089143	2.707555	7.346969	4.705756	5.907539	5.599726	4.758084	5.452283	6.816069	9.582098	7.453309	2.906215	6.813022
TCGA-BT-A42E	3.03561643835616	0	5.959473	10.197213	5.852835	3.400816	4.718374	4.418792	3.900614	2.853684	4.842203	10.367072	10.770528	3.980159	11.230747
TCGA-DK-A2HX	3.89041095890411	1	6.918539	3.158909	7.869117	5.465789	6.74873	5.554035	4.735207	6.300716	7.017516	10.573176	8.230431	2.805705	5.298787
TCGA-GU-A762	0.635616438356164	1	6.883606	2.339931	7.125126	4.948857	7.495201	4.81073	4.076565	4.053678	4.988991	10.875997	6.786655	3.212022	5.512508
TCGA-GD-A3OS	1.74794520547945	0	4.318262	3.780958	6.782012	6.405835	8.314089	3.469627	5.36056	3.845881	7.333794	9.36915	6.469319	4.927213	6.099877
TCGA-CF-A9FL	1.54794520547945	1	6.178435	3.315819	6.106314	4.413639	4.569122	4.415331	3.438262	5.187356	4.994846	9.749482	8.156234	6.467453	4.577586
TCGA-FD-A3SN	2.43013698630137	0	4.862994	3.895336	6.942724	4.31891	7.200095	4.367539	3.59684	4.768256	4.470282	10.869468	7.857537	4.882869	6.681093
TCGA-FD-A43Y	1.2986301369863	1	5.455731	6.229802	6.258386	4.241775	7.072873	4.316505	3.532224	4.33308	5.109534	11.526497	11.415006	5.150512	11.039061
TCGA-BT-A42C	2.39178082191781	0	6.582233	6.021205	4.907989	3.244336	3.174359	3.590277	2.892721	3.477121	3.416963	8.358518	9.02753	7.327408	8.302132
TCGA-UY-A78M	1.89041095890411	1	4.219972	8.444942	6.562236	3.848069	5.070568	4.26986	3.412025	4.288151	4.589961	11.222054	10.370952	4.613502	9.674867
TCGA-CF-A27C	1.16438356164384	0	6.348271	2.877532	4.058661	2.923223	3.0492	2.947678	2.529395	2.871725	3.561583	8.327374	9.323413	7.425664	3.925423
TCGA-UY-A9PD	1.48493150684931	0	4.408906	3.156734	6.724834	3.787979	5.094416	4.515615	3.621993	3.872731	4.689267	9.069202	10.52482	5.66195	6.578993
TCGA-UY-A78L	3.08767123287671	0	4.950654	13.762033	6.526051	3.951655	7.576919	4.15147	3.588596	4.47362	4.407841	11.756291	14.492963	5.573916	14.734673
TCGA-FD-A3B3	2.66849315068493	1	6.509426	10.773033	7.255823	4.654135	9.030508	5.510119	4.35532	4.806615	6.133132	10.042951	11.795082	4.313171	11.837131
TCGA-DK-A3WX	0.879452054794521	1	5.594335	8.092338	6.935306	4.252179	6.300902	6.777522	4.332722	3.841447	6.868767	10.102822	12.080728	3.443458	11.919876
TCGA-LT-A8JT	1.75616438356164	0	6.613539	2.369368	4.53947	3.053934	2.810498	3.124535	2.652823	4.060389	3.431654	8.105598	7.824258	7.394877	3.761207
TCGA-FD-A5BS	4.49041095890411	0	8.404443	5.735341	7.605902	5.389814	5.057521	4.760257	4.412402	6.311803	6.43274	9.363372	8.188536	7.553231	7.71242
TCGA-XF-A9T4	1.35616438356164	1	6.6764	7.998407	6.63479	6.153471	8.723907	6.731449	5.231114	5.213797	6.118498	11.078487	10.151576	5.087016	9.367612
TCGA-G2-A2EK	1.32876712328767	0	6.106581	3.87182	5.70856	3.602768	4.233346	4.32489	3.247002	3.789911	4.771676	8.149608	8.765443	7.12947	6.956896
TCGA-G2-A2EJ	4	0	5.387998	12.0941	5.185591	4.43246	7.181168	3.855339	4.140232	2.81848	3.922831	10.655307	12.840448	4.048976	12.809577
TCGA-GC-A6I1	0	0	7.505572	8.8726	6.000406	5.305631	5.15411	4.551121	3.35821	3.334345	4.142145	10.534585	11.040206	4.344466	10.662118
TCGA-G2-A3VY	1.46849315068493	0	5.52656	3.503658	4.539414	2.701494	3.002491	3.232131	2.59947	3.03371	2.93138	6.7108	3.907305	6.277088	3.49297
TCGA-BL-A5ZZ	1.03287671232877	0	6.125036	7.244996	8.051592	5.144115	7.935604	6.394005	5.800449	6.838586	6.919977	8.938192	8.77934	3.382629	7.462885
TCGA-4Z-AA87	3.98356164383562	0	5.515871	2.542251	5.085393	3.065273	3.97435	3.293368	2.941338	3.113884	3.921552	6.998322	8.287309	4.440109	4.365101
TCGA-DK-A3X1	5.5041095890411	0	6.677075	3.831764	6.452286	3.241795	3.771928	4.728857	3.063035	3.382368	4.727236	10.467162	6.123744	6.613308	4.940848
TCGA-XF-A8HG	1.27945205479452	1	6.147896	2.351761	3.80928	2.830694	2.456746	2.88227	2.488342	3.078294	2.819735	4.774845	4.454367	7.477966	2.876367
TCGA-K4-A5RH	0.756164383561644	0	6.959316	7.274351	6.673973	5.852049	8.372348	3.610598	4.585817	3.967201	4.754762	9.52783	6.686178	3.672201	4.887343
TCGA-DK-A1AA	1.58356164383562	0	6.672586	2.717971	4.868018	3.072033	3.832629	3.362578	3.264288	3.262524	3.749189	9.365288	8.434935	7.375709	5.896882
TCGA-G2-AA3B	5.5013698630137	0	6.494556	4.553679	4.104464	2.69387	2.922917	3.31529	2.625587	3.17498	2.821725	7.783559	7.764454	6.433557	8.907162
TCGA-DK-AA6Q	1.13150684931507	1	5.738512	2.464177	4.211266	3.171972	5.319645	2.993854	3.412286	2.753647	3.810769	10.557158	9.84386	3.924093	9.559823
TCGA-DK-A1A7	1.53424657534247	0	4.235885	3.378398	5.111356	3.245185	3.979125	3.859134	2.896736	4.517784	3.932612	7.428959	7.294406	8.815257	6.242366
TCGA-HQ-A5NE	1.01369863013699	1	6.737856	10.234993	7.208358	3.95901	8.368343	5.440282	4.451968	5.087964	5.269038	10.521087	10.735074	3.729353	10.404972
TCGA-XF-AAN1	2.57808219178082	1	5.610616	4.111871	5.219213	2.91121	3.189946	3.550297	3.01684	3.243187	3.545927	8.100613	10.377275	8.729327	6.726455
TCGA-FD-A62O	0.591780821917808	1	4.530254	3.698752	5.893052	3.737836	4.119777	4.058481	3.167661	4.387862	3.653288	9.218915	9.754612	6.523575	6.52543
TCGA-4Z-AA86	0.852054794520548	1	6.678553	9.80656	8.296705	4.67166	8.003533	5.794549	4.323103	5.708232	6.232026	10.688417	10.940443	3.181102	10.731252
TCGA-FD-A3N6	2.33150684931507	0	4.157302	7.627638	5.408307	4.670681	6.561644	4.763788	4.269168	2.915898	4.398138	9.964343	12.351616	2.946609	12.299322
TCGA-K4-A4AB	0.208219178082192	0	6.516022	2.389488	6.791514	5.317549	6.707479	4.646939	3.957376	4.496366	5.1889	9.223681	8.445823	3.543432	5.841646
TCGA-ZF-A9R0	1.86301369863014	1	4.661833	2.36651	5.291866	3.472798	5.401834	4.331101	3.568739	2.910474	5.526687	9.158648	7.035569	4.126431	3.463851
TCGA-GV-A3QK	2.27945205479452	0	7.028649	2.462144	4.835382	3.120852	3.903452	3.768382	2.834698	4.694472	3.372764	7.227651	10.592469	7.092647	6.362942
TCGA-FD-A5BR	2.22739726027397	0	5.719958	7.192591	6.299432	4.216559	6.25386	4.685368	3.563797	5.449551	5.311495	8.47951	10.130517	4.566138	9.068733
TCGA-FJ-A3ZF	1.43561643835616	0	4.528506	2.418969	4.890625	3.031406	2.933213	3.470476	2.68922	3.505526	2.907889	7.89417	3.654646	4.604181	2.948009
TCGA-GV-A3QI	3.04109589041096	0	5.08597	2.315969	5.62811	4.768113	4.450826	6.212112	3.048198	3.005576	4.911609	6.269542	3.662562	5.019085	2.650584
TCGA-CF-A47W	1.00821917808219	0	5.833875	2.251525	4.300199	3.253511	2.693088	3.055992	2.508845	3.213501	3.430772	6.410692	5.206382	8.149998	3.475653
TCGA-4Z-AA84	1.26027397260274	0	3.975471	7.480842	6.047653	2.982425	3.559892	4.1809	4.135089	3.707751	4.179786	11.929174	11.11142	5.846767	6.630949
TCGA-BT-A20O	1.01369863013699	1	8.414433	2.35773	6.921989	5.479279	6.866471	4.300336	4.98854	4.871505	5.649002	8.629108	6.340218	3.681481	5.253601
TCGA-XF-A9T3	0.186301369863014	0	5.625176	2.251525	7.234184	4.549737	7.237945	5.390439	4.679254	5.029654	6.727413	10.885869	6.058688	2.863427	4.926061
TCGA-CF-A47Y	1.02191780821918	0	6.028511	2.251525	4.522268	2.986952	2.961909	3.13888	2.486683	3.125065	3.475544	7.750476	3.084917	7.80028	3.581987
TCGA-FD-A3SP	2.14520547945205	0	6.570368	2.827854	8.586198	6.212802	9.097288	6.068583	5.598021	6.716247	7.046597	8.950461	7.446825	4.328271	6.408067
TCGA-E5-A4TZ	1.27945205479452	1	5.883642	9.365226	4.138372	2.704214	3.093958	3.083479	2.793946	4.214211	3.50294	10.735947	12.900458	4.963324	11.864474
TCGA-XF-A9SK	1.33150684931507	1	6.601453	6.095484	7.446081	5.223859	5.870176	5.1498	4.080909	5.302697	6.111372	10.576827	9.849884	6.71889	8.276053
TCGA-ZF-AA5H	2.45753424657534	0	6.578852	3.392189	6.224319	3.298655	7.533715	4.951045	4.127146	4.290901	5.336041	11.980762	5.460353	2.838723	4.603363
TCGA-FD-A3B7	0.334246575342466	1	6.668756	3.5721	8.30801	4.926003	8.537046	7.296709	4.744985	6.067818	5.925261	11.257418	10.364616	3.034381	9.588335
TCGA-XF-A9SX	1.96986301369863	1	6.110196	2.38785	6.848171	5.712233	4.109287	5.069281	4.318973	5.520146	5.609894	11.493232	6.501015	2.805705	5.376089
TCGA-DK-A3IU	1.93424657534247	1	7.392223	7.917925	6.82715	5.022636	7.112738	5.307667	4.509139	4.504694	5.648495	11.02565	10.405994	2.805705	10.358512
TCGA-C4-A0F6	1.91780821917808	0	5.701807	4.60516	6.432246	4.435234	3.875582	4.779971	3.264574	4.20199	4.672177	8.665702	8.931483	5.553892	8.355521
TCGA-FD-A62P	0.523287671232877	1	6.571412	7.696519	6.620837	4.175603	5.626621	3.95061	4.047813	4.641716	5.68888	10.689538	13.20504	6.65636	12.56383
TCGA-K4-A5RJ	1.47671232876712	0	8.439097	6.064568	6.27898	5.149882	4.736873	4.379576	4.544314	3.596803	3.94857	8.830456	9.14807	3.114214	7.767355
TCGA-FD-A3B8	1.05205479452055	0	7.501865	7.316457	7.885096	5.1671	9.135417	6.060445	5.268613	5.552932	6.711255	9.734967	10.708819	3.820016	10.194335
TCGA-ZF-AA4U	0.717808219178082	1	6.118626	3.430736	4.064186	2.976118	3.15445	3.034233	2.564059	2.750091	3.403544	9.277943	10.896472	7.590036	8.044734
TCGA-GU-AATO	0.887671232876712	1	6.820731	5.006081	5.635448	4.397828	4.9181	3.64263	3.520427	4.830176	5.28754	9.584541	13.416787	5.258115	12.991616
TCGA-K4-A5RI	0.975342465753425	1	6.141599	2.754896	5.732498	4.446775	5.882324	4.005875	3.953986	3.683116	5.065383	9.402951	11.528359	4.538839	9.932359
TCGA-CF-A3MI	1.01369863013699	0	6.262674	2.520685	5.271353	2.789502	3.860385	3.505308	2.784515	3.243941	3.845233	9.294977	10.974991	8.400956	6.091262
TCGA-CF-A9FF	0.989041095890411	0	6.230995	2.899686	6.221919	3.70236	3.361623	4.094227	3.273913	5.06664	3.402384	8.360565	5.853803	8.469514	4.866488
TCGA-DK-AA76	1.0027397260274	0	5.991983	4.237307	4.522356	2.921293	3.564482	3.406038	2.62751	3.370831	3.377105	6.788175	8.12145	6.454831	5.890323
TCGA-G2-A2EF	5.16164383561644	0	6.629858	3.136847	5.66681	4.540525	4.457579	5.707016	3.459476	3.618141	4.156194	9.928485	7.437571	5.106449	6.617319
TCGA-FD-A3B6	2.75342465753425	1	6.115986	4.134659	5.824393	4.708528	5.785709	3.653276	3.523365	3.472678	3.845702	10.670056	9.831923	4.261429	9.238485
TCGA-BT-A2LD	1.70684931506849	1	4.099176	8.530192	6.164591	2.954298	5.994461	4.060686	2.96877	3.628112	4.69839	11.472837	10.141357	2.880735	9.059804
TCGA-GV-A40G	1.58904109589041	0	6.621418	2.809773	5.253598	3.724316	3.503714	3.414424	3.264887	2.790848	3.376508	8.481974	9.338206	3.808137	9.099804
TCGA-XF-AAMW	0.693150684931507	1	6.055555	6.548313	6.747384	6.220073	8.872001	6.21662	5.881552	4.418734	5.510966	11.334929	9.479593	4.855983	9.034048
TCGA-XF-A9T5	5.55342465753425	0	7.130984	2.251525	6.290931	4.053219	4.686893	3.97157	3.458551	3.563587	4.688163	10.208408	8.783448	5.737754	7.463502
TCGA-G2-AA3C	0.578082191780822	1	6.364542	2.414713	6.46494	3.959668	7.255557	3.286325	3.726753	5.092999	6.26378	11.837214	10.389011	3.077587	8.856117
TCGA-BT-A20T	1.24109589041096	1	6.733792	9.802021	6.468424	5.182769	5.833222	4.898424	3.943551	4.952063	4.757492	9.153727	11.242511	5.299745	11.033012
TCGA-CU-A0YO	0.408219178082192	1	6.501949	2.777412	5.86518	4.231722	4.69348	4.464803	3.74039	4.767015	4.619264	9.319772	9.953144	6.528107	6.193078
TCGA-H4-A2HQ	1.61643835616438	0	6.476625	2.660333	4.34888	4.231351	3.102135	3.240025	2.812714	4.252073	3.450987	8.058581	8.744515	5.890261	4.61691
TCGA-ZF-A9RE	0.29041095890411	1	5.366792	7.572198	4.480945	3.565756	4.515714	3.501873	2.780357	3.668904	3.445008	9.658084	13.199464	6.721784	13.051363
TCGA-GC-A3RD	1.17260273972603	0	6.056479	8.859202	4.958712	3.620051	4.401859	3.470863	3.053119	3.158717	3.922837	8.298294	11.189638	6.92417	11.095004
TCGA-FT-A61P	0.923287671232877	0	7.294112	2.831105	7.417427	4.176023	5.14988	4.754703	5.605842	4.912753	5.650754	10.824762	7.669033	2.856146	5.746986
TCGA-GC-A3WC	1.47945205479452	0	7.07666	3.07866	5.890988	3.99681	7.289969	4.033073	3.961337	3.644176	4.834623	8.935294	10.62288	4.811707	9.448971
TCGA-GV-A3QF	1.69041095890411	1	5.626847	3.784605	5.741692	2.674575	3.445157	4.026626	3.128478	2.721048	2.925024	5.946025	7.323929	6.266685	6.402007
TCGA-GD-A6C6	0.183561643835616	0	4.700594	2.251525	4.251059	3.212239	2.558781	3.087073	2.608968	2.872597	3.700374	8.418729	5.957926	7.325234	4.117261
TCGA-UY-A9PB	2.46301369863014	0	7.241879	5.66147	7.251309	5.150226	7.995376	4.972622	4.062403	5.07687	6.302299	10.589809	8.500062	3.630694	7.374888
TCGA-BT-A3PK	0.83013698630137	1	5.627155	11.316972	8.064813	5.233811	6.509153	6.123099	4.044627	3.85451	6.767713	10.709154	13.603257	4.269411	13.532043
TCGA-GD-A2C5	2.22465753424658	0	6.084909	3.120946	6.442828	4.181792	4.724185	4.65572	3.734256	4.963662	4.86725	9.195918	5.156311	6.469652	4.344898
TCGA-FT-A3EE	0.271232876712329	1	5.086291	2.600026	5.815139	3.930918	4.604314	4.914449	3.297549	5.862275	3.424481	10.973588	7.735243	5.304471	4.799517
TCGA-CF-A8HY	0.945205479452055	0	6.263089	2.870571	4.579849	3.544638	2.949835	3.301901	2.575321	3.486984	3.171927	9.954686	12.829052	8.081846	10.119291
TCGA-DK-A6AV	5.34794520547945	0	5.197791	2.313943	5.266855	3.353463	3.741131	3.615818	3.012167	4.211065	3.308255	9.496474	10.033361	4.953782	6.026434
TCGA-GV-A40E	0.715068493150685	1	5.165088	9.204587	6.309372	4.275213	5.446287	3.931354	3.599603	4.566803	3.938815	11.224609	12.050742	4.532851	11.234569
TCGA-CF-A5U8	1.09315068493151	0	6.381457	2.77389	3.971185	2.958745	2.777888	2.859033	2.402019	3.219618	3.297296	7.405281	4.370113	8.969767	3.513783
TCGA-BT-A20W	0.695890410958904	1	5.779678	3.932598	6.895027	3.935077	4.265409	5.240909	3.749721	5.661501	3.910126	7.122952	6.68037	7.061431	5.687866
GSM340605	1.49342465753425	1	3.701874	3.510068	2.760726	4.507421	3.137752	2.709958	3.088894	2.814634	4.212949	6.921643	7.950442	6.177053	6.000217
GSM340606	11.2578082191781	0	3.47410012	3.79549028	2.85124692	4.5731363	5.01634579	2.60205274	3.79137059	2.83588172	3.5967387	4.65149041	11.2271342	5.56743888	4.80617303
GSM340607	11.2084931506849	0	6.429133	3.455926	5.024374	4.291992	3.492809	3.323675	3.662649	4.019246	3.573595	9.99473	9.565536	3.585005	4.64076
GSM340608	2.21095890410959	1	6.794136	3.722995	3.435821	3.480405	4.00417	2.791557	3.319278	2.692506	3.777859	6.193151	6.355084	6.851154	3.939745
GSM340609	7.15643835616438	1	5.614975	4.870857	4.959805	2.932608	3.513931	3.158818	2.977439	2.836966	3.286626	8.304808	6.832798	6.258841	5.04424
GSM340610	1.25753424657534	1	6.730202	3.520542	4.539117	3.498244	4.219525	4.25874	3.530755	3.220405	3.981146	9.89048	9.801759	6.753244	9.192597
GSM340611	1.52301369863014	1	4.446634	3.727669	4.733535	3.468292	3.640812	3.193982	3.520642	3.492167	3.644552	8.129336	8.806151	6.916345	7.800543
GSM340612	10.6791780821918	0	5.189146	3.452021	7.325232	5.007712	6.191981	6.277262	5.336371	4.468563	6.638215	8.718751	6.737664	4.685439	6.655297
GSM340613	1.03315068493151	1	4.395777	3.863917	4.692734	3.795728	3.339339	4.403533	3.65441	2.745211	3.303203	7.999424	11.671061	2.563902	9.075642
GSM340614	10.6002739726027	0	6.337198	7.057048	5.811256	3.114504	3.582911	4.041257	3.33895	3.575655	3.608728	7.522544	7.179883	6.504558	4.822501
GSM340615	10.2764383561644	0	7.487154	3.676705	4.438811	3.607029	3.492083	3.657083	3.67108	3.171383	4.208388	8.158998	6.290178	8.650058	5.522245
GSM340616	10.2961643835616	0	7.009553	3.771002	4.652984	3.868245	3.24853	4.420384	3.69088	3.267141	3.891513	10.436921	6.904899	4.087359	4.868487
GSM340617	10.7342465753425	0	6.445326	4.168785	4.482524	3.581777	3.347299	2.807356	3.528328	3.318025	4.364961	6.479579	7.13101	6.691943	5.744255
GSM340618	0.0846575342465753	1	5.638591	4.088316	4.412275	4.406591	3.746478	3.332833	3.381722	3.871041	4.061434	8.492712	7.360163	5.440932	6.231301
GSM340619	10.6578082191781	0	7.803701	3.630307	5.480473	3.242	3.356139	4.294011	3.262113	2.658924	3.569419	10.087867	6.716349	6.843581	4.115414
GSM340620	1.37013698630137	1	6.521268	3.93978	6.583213	3.341177	3.98476	4.585499	3.211846	3.771171	4.000932	6.619648	6.696364	6.334677	4.352888
GSM340621	10.4901369863014	0	6.330615	3.510809	4.172781	3.713676	3.842766	2.972162	3.298328	3.259394	3.673334	7.477146	6.08583	7.86191	3.394099
GSM340622	10.2353424657534	0	6.207867	3.365894	5.114144	3.308578	3.446439	3.569763	3.460294	3.285596	3.796857	8.377967	8.372038	7.530358	5.613073
GSM340623	0.257260273972603	1	7.666144	4.229522	6.464301	2.992207	4.032514	4.135936	3.453343	2.750672	5.656295	8.625041	8.648954	5.420218	8.613245
GSM340624	5.41890410958904	1	6.600036	3.530313	4.051136	3.629159	3.584692	3.113249	3.450565	3.51596	3.965298	9.110106	6.451024	7.932417	4.978463
GSM340625	0.265479452054795	1	6.595726	3.900229	4.33179	3.584829	3.315037	3.270654	3.207993	3.23568	3.98681	6.002775	6.91049	6.638634	4.51488
GSM340626	9.91232876712329	0	8.258292	3.981166	5.349574	3.17579	3.492029	4.088659	3.211719	3.240968	3.681818	6.440936	6.489556	6.361196	4.523848
GSM340627	1.86328767123288	1	5.774885	4.416747	6.324408	3.040122	3.656412	3.847999	3.448249	2.643357	3.798415	7.918887	6.325658	6.143109	3.705993
GSM340628	9.9041095890411	0	4.1099923	12.4416128	5.8907458	3.6894076	6.7719116	3.9248934	4.1550103	2.9265402	4.6899233	11.485443	13.2209305	5.6058274	14.1032738
GSM340629	4.14493150684932	1	7.258745	3.40857	6.82237	3.630335	4.775946	4.552809	3.493774	4.281022	5.660959	10.312416	10.228837	3.3753	10.871938
GSM340630	5.44931506849315	1	5.30137	4.020168	5.398175	3.597736	3.99427	3.947645	3.674252	3.255823	3.939376	7.75703	8.397779	5.823937	8.637635
GSM340631	9.87698630136986	0	7.299173	3.538168	4.057678	3.253897	3.398562	3.221846	3.048336	2.901837	5.162599	5.992381	6.748295	6.889849	5.377175
GSM340632	9.91232876712329	0	6.346099	3.372625	4.791319	3.730418	4.354347	3.913172	3.304412	4.22989	3.676138	9.171517	5.992713	7.394014	4.82931
GSM340633	1.19753424657534	1	6.12268	4.256943	5.40705	3.352928	4.406838	3.887658	3.352107	3.553217	3.831846	9.267175	9.736659	8.19523	8.635564
GSM340634	9.52027397260274	0	4.706285	4.434353	5.392871	3.769477	3.869109	3.834418	3.566976	3.820481	4.306336	8.871939	9.073522	6.818922	8.460654
GSM340635	8.76164383561644	0	5.903487	5.455225	6.757658	3.930534	5.489401	4.518232	3.402204	4.496704	4.802254	8.135004	7.072078	6.001024	6.8649
GSM340636	9.96164383561644	0	8.864409	3.36911	3.453844	2.911642	3.468009	3.264495	3.665715	2.666861	4.237173	10.276593	6.140051	3.600031	5.186906
GSM340637	8.05479452054795	1	6.983869	3.248963	3.868174	4.813119	3.331622	3.023414	3.468417	3.447275	4.027979	6.02684	6.099602	4.857738	4.038509
GSM340638	5.50931506849315	1	6.192273	3.530153	5.320358	3.854454	3.282705	4.350572	3.367484	2.612954	4.522069	9.247431	7.615814	5.686482	5.214878
GSM340639	8.19698630136986	0	6.529584	3.9059	5.030516	3.679201	3.743685	3.192208	3.210345	4.738637	3.69384	10.006393	8.216275	6.40821	4.954576
GSM340640	4.13424657534247	1	7.148714	5.117393	4.650008	3.202759	3.500437	3.143172	3.399628	3.598145	3.527854	6.537255	13.733527	6.954563	11.217126
GSM340641	8.07369863013699	0	6.224919	4.517573	4.675058	2.985887	3.196901	3.163152	3.233861	3.047291	3.417594	7.785816	8.851858	6.065379	4.247261
GSM340642	8.71479452054795	0	5.623696	3.854428	5.773603	3.783828	4.196085	3.925199	3.106267	5.021572	3.461602	9.904002	9.597392	7.484849	5.755299
GSM340643	7.83287671232877	0	6.779151	3.66793	4.940451	3.260915	3.435287	3.71871	3.450096	2.753981	4.349166	5.176505	6.94245	6.72015	7.307531
GSM340644	6.61068493150685	1	6.801343	3.828648	4.74323	3.719745	3.620509	2.990199	3.396908	2.91195	3.750936	5.898714	5.932756	8.2147	3.524968
GSM340645	2.93424657534247	1	6.753453	10.628113	4.729471	3.42291	3.754037	3.342757	3.39819	3.586114	3.888457	9.382543	12.415176	6.167643	12.966843
GSM340646	4.25506849315068	1	9.782644	9.562072	5.653237	3.490505	3.094449	3.79572	3.550236	3.604734	3.033646	8.699172	9.569788	3.736443	9.116826
GSM340647	7.62986301369863	0	6.879877	3.397723	4.39146	3.686208	3.887614	3.378126	3.22098	2.661518	3.870699	6.80327	6.729514	5.501455	6.145326
GSM340648	7.4572602739726	0	6.6742	3.789649	5.425297	3.319132	3.766557	3.46047	3.377805	3.421595	3.76679	8.001983	6.282162	7.154495	3.95482
GSM340649	7.4358904109589	0	6.95387	3.657337	4.892847	3.991545	3.171227	2.97932	3.146506	4.068877	3.460952	8.894354	7.492594	7.662692	4.713643
GSM340650	7.07424657534247	0	7.451161	5.104474	6.777294	3.89574	5.039245	3.771423	3.702441	4.846175	4.457739	10.205771	11.897819	6.958327	10.410844
GSM340651	11.0934246575342	1	6.288379	3.490894	6.192688	3.340476	4.337708	3.788929	3.656198	3.760219	3.989775	9.431096	7.776067	7.267329	4.638825
GSM340652	5.41890410958904	1	6.331055	3.738682	5.267732	3.187068	3.828021	3.312336	3.414158	2.950618	4.695011	9.00038	6.005594	4.947833	3.909258
GSM340653	2.12301369863014	1	6.19541	3.59174	5.868311	3.270392	4.90925	3.730251	3.464904	3.927771	3.905157	9.169523	7.269555	6.294622	6.285392
GSM340654	0.844109589041096	1	5.230114	5.824111	6.6402	3.584149	4.438069	4.452104	4.024261	3.59066	4.391007	9.261653	11.892098	3.096898	10.50918
GSM340655	7.02164383561644	1	5.91531	3.693211	6.143041	3.592039	4.488327	4.472005	3.236096	3.670366	4.304924	6.975895	11.619762	2.391701	8.327575
GSM340656	0.260547945205479	1	5.197727	4.741999	5.258579	3.429978	4.378359	3.290338	3.693179	3.989013	3.638621	8.311733	11.849647	6.217936	10.169898
GSM340657	6.87369863013699	0	7.43285	3.437173	5.705386	3.533612	4.204231	3.513743	3.572005	3.463276	3.914464	9.163909	7.219626	5.788353	5.752961
GSM340658	6.87369863013699	0	6.797178	3.819264	6.110539	3.451862	3.576353	3.75526	3.037712	4.127227	4.238302	7.858548	6.159066	7.639991	3.439895
GSM340659	5.82986301369863	1	5.831382	3.683953	4.550172	3.892953	4.679705	3.084012	3.456345	4.16049	3.808258	10.278645	10.42602	7.524848	5.761803
GSM340660	6.70931506849315	0	3.689108	3.713613	7.391174	5.66873	5.820183	6.332639	3.700221	4.181853	7.190423	9.998096	8.532356	2.59898	7.032354
GSM340661	6.59178082191781	0	6.452929	3.477445	4.906354	3.615613	3.662927	3.451588	3.431457	3.431224	4.020955	10.244771	9.154929	5.908163	5.203521
GSM340662	6.47917808219178	0	6.873014	4.28666	6.05239	4.341539	3.926755	3.526432	3.518204	3.905628	3.323433	10.447112	7.740727	4.219981	6.173006
GSM340663	6.47095890410959	0	5.034041	3.633485	5.373151	4.780204	4.452154	3.649224	3.819804	4.376138	4.035018	10.913885	12.818549	4.55911	10.213546
GSM340664	5.81342465753425	1	4.676651	3.414696	5.150813	3.244588	3.444283	3.427824	3.273897	3.270571	4.640363	8.512764	13.727403	5.083421	10.168856
GSM340665	0.715068493150685	1	4.318607	3.952455	7.447771	4.010913	5.224684	4.876729	3.041247	4.377313	5.45418	9.845204	11.729494	5.776649	9.954883
GSM340666	6.19150684931507	0	5.287334	3.29219	5.108019	2.992863	3.509696	3.770841	3.17578	2.794156	3.987477	8.605935	7.982198	5.804561	7.17195
GSM340667	6.22191780821918	0	6.584443	3.610629	4.151974	3.120509	3.263151	2.857148	3.467863	3.253725	4.508445	7.98974	6.716125	6.72314	3.82147
GSM340668	6.17506849315069	0	5.333821	3.44209	3.439773	3.053668	2.95603	2.700184	3.036988	3.206009	4.868372	3.615434	5.997344	4.243785	3.676899
GSM340669	6.17506849315069	0	4.745565	3.629668	4.237504	3.845306	3.616454	3.566399	3.541528	4.17501	3.640238	8.81997	6.306937	7.012656	3.736451
GSM340670	6.09616438356164	0	5.561211	3.519231	4.50506	4.952515	4.569946	4.282503	4.035704	5.458253	4.634269	10.255258	6.114703	2.490088	3.286872
GSM340671	1.33397260273973	1	4.466743	3.874024	6.095915	3.43159	3.885763	4.904337	3.57002	2.873246	4.280133	10.203827	8.225571	6.667	7.207201
GSM340672	1.24109589041096	1	4.989328	9.261075	6.637488	3.680109	5.185373	4.916344	3.852282	4.296846	4.282079	11.642228	17.619857	4.293976	14.458964
GSM340673	0.923013698630137	1	4.574062	3.568153	6.24248	3.743013	4.881141	3.231522	3.843372	2.740529	3.987844	8.469663	7.236425	2.886883	4.82931
GSM340674	5.70657534246575	0	5.604187	3.595907	7.270017	6.125148	5.166709	5.646394	4.171798	5.105808	7.568535	10.652581	9.498808	2.668161	10.713545
GSM340675	2.0572602739726	1	5.563009	6.589271	5.462515	3.405714	3.618125	4.16455	3.24573	2.708963	4.125634	9.723462	11.274992	5.60263	10.860369
GSM340676	5.51260273972603	0	5.565736	3.509314	5.648648	3.404806	4.357871	3.104411	3.501747	5.174794	3.650995	7.331128	7.603401	6.021503	4.666289
GSM340677	5.3613698630137	0	5.441904	4.430461	4.81196	3.64638	4.124374	3.16892	3.58578	4.034051	3.852781	11.271328	11.318295	3.748506	9.493477
GSM340678	0.983835616438356	1	6.670683	9.993468	6.543312	4.189166	4.405505	4.898036	4.037189	3.598263	4.700308	10.122195	14.050913	5.73097	11.661993
GSM340679	5.0958904109589	0	8.477105	3.842256	5.254005	3.660376	4.27568	3.595458	3.276484	3.963195	3.378023	9.814162	6.839709	6.549656	5.658932
GSM340680	5.04082191780822	0	6.417305	4.222017	4.88134	2.872468	3.597653	3.02844	3.519003	2.823294	3.614029	8.640697	6.719382	6.491451	4.030141
GSM340681	5.00547945205479	0	6.164247	3.754899	5.493274	3.38261	3.941643	3.538177	3.583705	3.457945	3.665378	9.053925	10.181756	7.159646	8.734866
GSM340682	4.94794520547945	0	5.096542	6.1124	4.535939	3.358826	3.621986	3.271897	3.321928	3.439649	4.374839	9.625194	11.022089	6.026023	10.748648
GSM340683	4.8986301369863	0	5.060104	3.496273	5.4679	3.516457	4.609755	3.335227	3.18781	4.326533	3.552994	7.300486	8.060318	4.598269	3.524536
GSM340684	0.854794520547945	1	5.893692	14.968705	6.340269	4.953639	7.099136	3.908289	3.904529	3.971652	4.515498	11.786977	13.796432	4.992423	13.555714
GSM340685	4.92082191780822	1	6.14262	3.755758	5.327356	3.293929	3.644352	3.947645	3.459198	2.877388	4.805052	6.522568	7.139185	7.168104	5.723439
GSM340686	4.84931506849315	0	6.462708	3.361947	5.342218	3.603139	3.393488	3.430717	3.163821	4.318487	3.768203	10.298651	7.326166	6.584751	4.15404
GSM340687	4.82712328767123	0	5.525263	7.948668	7.916109	4.069598	10.714179	5.551101	5.149239	4.074188	5.901464	11.387914	11.660814	4.905627	12.687563
GSM340688	3.79479452054794	1	5.481374	3.948339	5.883477	3.235887	3.901525	3.77862	3.867484	3.121113	3.473337	7.342495	6.913652	7.795382	3.766088
GSM340689	4.80246575342466	0	4.680962	3.617639	5.76143	3.110604	4.352353	3.531778	3.367149	4.131468	4.229489	10.541633	8.239039	6.393641	5.123555
GSM340690	4.77287671232877	0	6.661778	3.717609	6.927179	3.721222	3.900474	5.570963	4.736727	3.546841	4.822694	6.949991	9.312783	7.054389	7.917883
GSM340691	4.73671232876712	0	6.59695	4.134837	5.693995	3.503594	3.350437	4.963381	3.498021	2.798802	4.132862	8.497746	9.81114	6.846098	6.551194
GSM340692	2.98356164383562	1	5.954284	3.679796	5.360205	3.654411	3.897878	3.730251	3.371844	3.043374	4.614583	7.452729	6.127176	3.350471	3.631129
GSM340693	4.6413698630137	0	6.565907	3.403354	6.183203	4.145599	4.47316	4.541017	3.519003	3.535993	4.255082	8.990127	8.788181	4.504735	7.458014
GSM340694	4.56164383561644	0	6.319097	3.769462	5.294723	4.498056	3.969207	3.341902	3.319278	4.557236	3.544475	9.7363	7.548348	4.14772	5.864229
GSM340695	4.35369863013699	0	6.076528	3.440847	4.269471	4.154671	4.271507	3.415756	3.474932	4.485606	4.616733	9.970967	6.446916	2.262228	3.508788
GSM340696	0.945205479452055	1	6.12295	20.780612	6.531313	4.486221	7.662895	4.497352	4.088265	4.11011	5.465824	11.62233	17.236276	2.843445	14.458964
GSM340697	1.46876712328767	1	5.495484	3.895909	8.51266	3.791687	8.291468	5.5363	4.192524	6.251901	6.036388	9.963823	8.569295	4.847307	7.892324
GSM340698	2.34493150684931	1	7.235369	5.838253	4.962604	4.546387	3.701074	3.197115	3.189534	3.909819	3.255635	11.118451	9.892964	5.188428	10.28438
GSM340699	1.44904109589041	1	5.6436858	3.0219351	7.935221	5.9163825	7.8825974	6.6571907	3.8037403	5.0108661	7.8631433	9.2474313	6.642277	2.2604442	6.4563516
GSM340700	1.26575342465753	1	7.995743	4.669185	5.22143	3.517306	4.361639	3.560668	3.756497	6.71921	3.19216	9.84814	11.081618	5.6473	10.953124
GSM340701	3.98054794520548	0	4.235712	7.992112	5.160005	3.824306	5.67305	3.253222	3.524815	6.401689	3.520614	8.77029	7.018569	2.582337	12.299149
GSM340702	0.36986301369863	1	6.729343	3.655051	6.82237	3.885369	5.462761	4.796343	3.65375	4.328161	4.186991	11.228846	11.453131	6.396693	10.401368
GSM340703	3.9041095890411	0	6.665339	3.194352	4.884928	3.527529	3.519353	3.424985	3.157146	4.271785	3.993725	6.798867	7.059113	8.467132	4.589778
GSM340704	0.42986301369863	1	3.7252803	4.8646356	4.8445708	3.9605655	5.9580425	3.5801677	3.3979775	4.3949358	3.7791735	8.4856643	7.3610588	2.427882	10.6627069
GSM340705	3.74794520547945	0	6.37917	3.816866	8.634208	4.332759	6.538333	5.806045	5.830894	3.552372	6.812848	10.240656	10.351619	3.400446	10.038902
GSM340706	3.70931506849315	0	4.911513	7.522155	5.505884	3.146999	4.237679	4.41403	3.383468	3.092746	3.932998	10.928292	16.544769	5.627845	14.210387
GSM340707	3.57534246575342	0	6.851287	3.642732	4.333428	3.463054	3.452235	3.149031	3.263965	2.913626	3.901675	7.662033	6.195079	7.097865	4.983781
GSM340708	3.62465753424658	0	5.612743	7.256295	5.669	3.441178	3.979938	3.918693	3.371508	3.438968	3.337261	8.732297	9.650149	6.748653	9.217334
GSM340709	0.487397260273973	1	4.186338	4.47724	6.844661	4.613377	3.562133	3.788368	3.206864	3.335572	3.079155	12.441715	7.331563	2.118499	5.135737
GSM340710	2.59150684931507	1	5.290351	3.626686	6.497747	3.334008	4.22618	3.946049	3.35982	4.110347	3.883165	8.170008	9.971697	6.614225	7.271505
GSM340711	3.43561643835616	0	5.289372	3.686717	5.67756	3.599008	3.906116	3.938487	3.285969	3.45467	3.942953	7.265002	10.012878	5.163917	11.203318
GSM340712	0.534246575342466	1	4.816571	5.084912	6.288695	3.714831	4.166536	4.361798	3.752931	4.852917	3.961212	6.98883	7.529971	5.546986	6.466844
GSM340713	3.37561643835616	0	6.28733	3.564373	7.929677	3.871987	5.349324	5.062137	3.566118	5.38382	4.03123	7.695849	8.099438	7.092857	4.526465
GSM340714	3.26876712328767	0	4.316898	5.403012	7.04327	5.802141	6.73674	6.180144	4.338022	3.212574	7.678103	10.100664	7.367218	2.694192	8.064516
GSM340715	3.20301369863014	0	5.872489	5.472627	5.770088	3.337218	5.247011	4.082607	3.337816	4.134487	4.142409	9.401588	9.990025	5.635792	9.649726
GSM340716	2.62767123287671	1	5.735486	4.320119	5.876979	3.133081	4.304267	3.422093	3.958883	3.500863	3.66939	9.152192	12.47567	6.084789	11.661993
GSM340717	3.06575342465753	0	6.894222	3.800204	4.547511	3.759371	3.248136	3.2521	3.452704	3.514476	4.297607	7.676562	6.153734	7.91676	3.701518
GSM340718	3.02712328767123	0	4.999088	4.011936	7.121369	3.872894	7.232949	4.58922	3.261889	4.811487	5.388932	7.599761	7.7234	6.813763	6.730271
GSM340719	3.00575342465753	0	6.187803	3.317783	6.338533	3.872111	4.527425	4.278718	3.352432	4.431714	4.078374	10.828445	10.036748	6.476645	6.263428
GSM340720	2.30958904109589	0	4.636697	3.783366	8.412867	3.796172	7.209068	5.359526	3.675455	3.874066	7.785177	10.742882	12.682284	2.671706	11.323351
GSM340721	0.323013698630137	1	4.039221	3.974931	6.374178	3.450126	4.745481	4.223656	3.302245	4.550519	3.437643	7.352156	10.912024	5.370757	8.0369
GSM340722	1.93397260273973	1	5.869922	12.687687	6.984492	3.126765	4.622573	4.024542	3.424537	4.668652	4.132341	9.974452	15.391287	7.452084	13.730612
GSM340723	1.24109589041096	1	6.585307	3.9902	5.788986	3.755274	4.551398	4.117086	3.667759	3.842187	3.860581	8.782426	12.312564	5.334114	12.192696
GSM340724	2.86602739726027	0	5.395093	3.232125	4.622044	5.299461	3.662998	4.117264	3.963163	4.837913	4.725208	9.619669	5.913398	2.31822	3.362697
GSM340725	2.81342465753425	0	5.28709	14.115761	7.335369	4.083588	6.841838	4.279219	3.38631	4.31564	4.778109	10.449787	14.288944	4.984116	12.994816
GSM340726	2.76986301369863	0	7.10928	3.991593	5.195849	3.846296	3.550633	3.31098	3.663735	4.489497	3.870601	9.970967	6.376533	4.384423	3.395624
GSM340727	0.90986301369863	1	6.385438	4.704451	6.340269	4.720492	5.912947	4.833386	3.692689	4.500627	5.189805	10.095288	9.845644	2.885764	10.133016
GSM340728	0.474246575342466	1	4.296399	6.335862	5.193972	4.543332	9.425451	5.00954	6.222764	2.83807	4.17061	12.10253	11.021636	3.871608	11.264078
GSM340729	2.71808219178082	0	7.120648	4.162869	4.860681	3.37504	3.644371	3.24355	3.326751	3.047168	3.363112	10.13249	10.377893	2.947984	9.104216
GSM340730	2.70164383561644	0	6.754966	3.39094	5.475609	3.482292	3.456045	3.537302	3.364722	5.093169	3.508053	10.140467	7.206441	7.507142	4.713922
GSM340731	0.758630136986301	1	3.790852	18.995334	5.408102	5.056496	7.473495	4.433746	3.925016	3.035364	4.552826	12.136262	17.012894	4.09517	14.265773
GSM340732	0.583561643835616	1	6.189561	11.579988	5.693149	4.937443	6.07835	3.907692	7.635147	4.107559	4.636857	11.652373	13.188328	4.896501	12.994816
GSM340733	1.40794520547945	1	6.978525	3.506428	6.841193	3.704576	6.91037	5.136595	4.381136	4.176159	7.009309	11.32241	11.110028	3.966759	10.563342
GSM340734	1.9372602739726	1	5.447079	4.871048	5.97326	4.242105	4.277365	4.164203	3.161255	3.375068	4.449264	9.253849	11.495656	3.740928	8.556868
GSM340735	2.52328767123288	0	5.631339	3.742612	4.667305	3.671407	3.581651	3.211355	3.35982	4.361303	3.6014	9.238416	7.697828	6.727077	4.601414
GSM340736	2.47397260273973	0	3.813984	4.607354	6.162135	3.227206	4.440619	3.712815	3.262624	3.621738	4.037164	9.062656	9.570844	4.322943	10.908294
GSM340737	2.44356164383562	0	6.18052	3.647308	5.475009	4.101399	3.796328	3.644097	3.133221	3.771841	3.920339	8.650219	6.647868	7.251071	4.630839
GSM340738	1.26821917808219	1	6.640754	3.58741	4.70304	3.604118	4.190714	3.964164	3.561945	3.652247	3.998146	5.92018	6.636148	7.830074	4.150399
GSM340739	2.41397260273973	0	6.317539	3.567892	6.501848	3.641242	4.903871	4.937621	3.638729	3.998855	4.088501	9.569447	10.867945	6.971932	9.971897
GSM340740	1.45232876712329	1	6.511408	3.886617	5.765835	4.972309	5.614543	5.03201	3.564117	5.460906	4.551281	8.283723	6.162935	7.111651	5.114988
GSM340741	2.34	0	6.516548	3.972051	6.396009	3.00529	3.831035	4.082108	4.232188	2.635852	3.875129	5.977337	6.65233	5.981641	3.793883
GSM340742	1.96438356164384	0	4.420271	3.827136	7.521444	4.8467	4.194138	6.141615	3.231157	4.32615	5.863319	10.483772	11.245507	4.893685	9.529579
GSM340743	1.9372602739726	0	5.719093	4.21968	6.610566	3.91907	3.697361	3.944779	3.537398	3.960812	4.047137	9.247431	12.089236	6.63216	8.739185
GSM340744	1.14493150684932	1	5.010381	4.540232	6.764927	3.615221	4.961428	4.145797	3.135813	5.014685	4.977123	8.938331	7.716648	4.314765	7.113782
GSM340745	0.175068493150685	1	6.676238	3.803587	5.012225	2.903044	3.838709	3.019243	3.658114	3.164663	3.847904	8.34495	8.194686	6.42336	7.364887
GSM340746	1.83041095890411	0	6.360424	4.46339	9.233984	5.656287	10.671264	6.543127	3.366606	4.796989	8.054447	10.417692	9.311857	2.69341	9.066801
GSM340747	0.564657534246575	1	5.293093	3.970163	4.960087	3.175759	4.029268	2.937706	3.916941	3.521786	3.883251	8.695464	6.181188	6.221598	3.466686
GSM340748	1.71205479452055	0	6.266761	3.730637	3.6476	3.371954	3.47947	3.021628	3.522005	3.76321	3.920339	5.692138	6.087264	7.358017	3.486985
GSM340749	1.77780821917808	0	6.318273	3.823604	6.837135	5.439552	7.703341	5.793442	3.508938	6.821147	5.927109	9.983098	6.747682	5.229553	4.271854
GSM340750	1.75890410958904	0	4.22867	3.617339	7.467686	6.217005	6.70391	6.754184	3.887859	4.100682	7.261852	9.253849	7.309168	2.402997	5.518295
GSM340751	4.75643835616438	0	5.450401	3.69874	6.52361	3.20866	4.271051	4.341778	3.504632	4.970885	4.836739	9.433225	6.739661	6.190182	4.96233
GSM340752	1.74493150684931	0	5.56208	3.886263	7.261388	4.098031	4.731114	4.669155	3.39637	4.98264	4.120342	10.524029	9.092268	6.360153	5.392952
GSM340753	1.74493150684931	0	5.434202	4.062838	6.027677	3.436508	3.800477	4.211801	3.670457	3.355107	4.235595	8.969837	6.63098	6.000438	5.644501
GSM340754	1.68246575342466	0	5.285926	3.539445	5.246685	3.439185	4.036015	3.099908	3.030452	4.624712	3.644182	9.403855	6.801938	7.146007	4.04509
GSM340755	1.67671232876712	0	5.176519	3.47125	6.353331	3.109576	5.19532	3.83022	3.293836	4.903742	3.967252	9.072516	6.7435	5.746933	5.609529
GSM340756	1.56164383561644	0	5.752213	3.514062	5.142777	3.360443	4.841004	3.562344	3.338806	4.386178	3.89034	9.403855	7.397624	7.608881	6.858396
GSM340757	6.51780821917808	0	6.378406	3.97074	4.62468	3.387641	3.018858	3.680392	3.338024	3.078533	3.285079	8.700533	10.376115	5.308675	9.577991
GSM340758	1.27150684931507	1	5.326883	4.260414	8.268132	4.675605	7.092505	5.329235	4.832832	4.511226	5.807105	10.93522	7.388647	4.23899	7.79658
GSM340759	2.17232876712329	1	5.406781	4.133078	7.828525	5.074503	8.027992	6.03323	4.92733	5.315545	7.673554	10.387937	8.94807	3.319028	7.943239
GSM340760	1.09068493150685	1	5.561795	3.471626	6.901272	3.467274	4.602127	4.231043	3.459283	3.669583	5.02512	10.114256	6.485469	2.380557	3.659538
GSM340761	0.526027397260274	1	5.62999	6.664925	8.614181	4.773266	8.824298	6.024291	4.148325	5.821369	6.51694	11.12674	13.908584	4.837886	8.516027
GSM340762	0.876986301369863	1	6.569678	4.276424	5.739061	5.278993	5.509842	4.945931	3.274163	4.813269	4.221885	10.403581	7.864173	6.155655	4.931838
GSM340763	1.49013698630137	0	6.482548	3.914785	6.955298	4.56583	5.857782	4.744331	4.109172	4.399996	3.913401	9.49439	6.265761	4.957643	5.755464
GSM340764	1.26328767123288	0	5.210224	4.161368	6.512523	3.50423	4.841132	4.545351	3.378263	3.79281	3.77886	8.449742	6.058132	5.762874	4.61001
GSM340765	0.96986301369863	0	6.649535	3.517363	5.644124	3.549653	3.78934	4.208152	3.85884	3.586396	4.053981	9.849524	7.62619	6.317955	5.638378
GSM340766	0.893424657534247	0	8.001032	3.849972	4.594445	5.507347	6.508203	3.027817	7.945018	3.179907	3.471915	11.617235	10.603949	2.980096	11.120353
GSM340767	0.824383561643836	0	5.067572	12.048294	5.671257	3.496096	3.54901	3.795257	3.214976	3.050375	4.140869	7.648295	16.578661	6.33199	13.602233
GSM340768	0.553150684931507	0	8.312005	3.585479	6.785257	3.285351	4.952641	4.558158	4.145281	3.287268	3.498598	8.354219	7.741459	6.865961	8.779691
GSM340769	0.435616438356164	0	6.378086	9.99575	8.538371	5.649596	7.177722	5.604955	4.673708	6.126149	6.423469	11.279744	11.347451	3.397362	12.044716
